# Supplementary material for: Comparative analysis of mitochondrial genomes of two alpine medicinal plants of Gentiana (Gentianaceae)
Source: PLoS One. 2023 Jan 26;18(1):e0281134. doi: 10.1371/journal.pone.0281134 (PMC9879513; doi:10.1371/journal.pone.0281134)
Supplement: S4 Table — (XLSX) [file pone.0281134.s007.xlsx]

## Sheet: G. crassicaulis long repeat
S4-1 Table Long repeats of mitochondrial genomes of Gentiana crassicaulis.
Length	Type	Repeat_A_start	Repeat_A_end	Repeat_B_start	Repeat_B_end	Hamming_Distance	E-value	Gene_A	Gene_B
9683	P	126764	136446	242187	251869	0	0	orf174a	_
7031	P	299652	306682	319951	326981	0	0	_	_
6606	P	1	6606	41950	48555	0	0	_	orf123a-2
6595	P	159643	166237	306734	313328	0	0	_	_
6543	P	102892	109434	269220	275762	0	0	_	_
6471	P	172529	178999	293972	300442	0	0	_	_
6289	P	166239	172527	300444	306732	0	0	_	_
6239	F	166289	172527	319951	326189	0	0	_	_
5784	P	307525	313308	313320	319103	-1	0	orf170a-1	orf197a
5731	F	159663	165393	313320	319050	0	0	_	orf197a
5731	P	307578	313308	313320	319050	0	0	_	orf197a
5428	P	180293	185720	287248	292675	0	0	orf209a	orf291a
5169	F	175124	180292	328786	333954	0	0	trnH-GUG	_
4456	P	48972	53427	363934	368389	0	0	_	_
3954	F	30935	34888	92337	96290	0	0	orf143a	_
3876	P	293972	297847	328786	332661	0	0	trnH-GUG	_
3826	P	111086	114911	263741	267566	0	0	_	_
3169	P	118988	122156	256472	259640	0	0	_	_
3107	P	290506	293612	333019	336125	0	0	_	_
2216	P	124554	126769	251863	254078	0	0	orf102c;orf174a	_
2170	F	180293	182462	333956	336125	0	0	_	_
2142	P	136442	138583	240049	242190	0	0	_	_
2093	P	97732	99824	278835	280927	0	0	_	_
1967	P	100447	102413	276244	278210	0	0	orf284a;orf112b;orf178a	orf275a;orf172a
1959	F	58578	60536	188117	190075	0	0	_	rps13
1830	F	96719	98548	354776	356605	0	0	_	_
1802	F	173321	175122	326983	328784	0	0	trnH-GUG	_
1802	P	297849	299650	326983	328784	0	0	trnH-GUG	_
1709	F	48335	50043	96258	97966	0	0	trnfM-CAU	_
1656	P	109432	111087	267566	269221	0	0	_	_
1622	P	114907	116528	262123	263744	0	0	_	_
1434	P	12109	13542	35031	36464	0	0	_	orf143a
1362	F	56437	57798	185976	187337	0	0	orf157a;nad5	orf209a
1330	P	117237	118566	260064	261393	0	0	_	_
1248	F	48796	50043	354776	356023	0	0	trnfM-CAU	_
1179	F	98550	99728	356607	357785	0	0	_	_
1179	P	278931	280109	356607	357785	0	0	_	_
1072	P	96895	97966	367318	368389	0	0	_	trnfM-CAU
1072	P	354952	356023	367318	368389	0	0	_	trnfM-CAU
936	P	179357	180292	292677	293612	0	0	_	_
933	P	13539	14471	34101	35033	0	0	orf147b	orf143a
888	F	26274	27161	329627	330514	0	0	cox1;orf256a;orf221a	orf446a-1;orf136a-1
888	F	26274	27161	175965	176852	0	0	cox1;orf256a;orf221a	orf136a-3;orf446a-3
888	P	26274	27161	296119	297006	0	0	cox1;orf256a;orf221a	orf136a-2;orf446a-2
824	F	165464	166287	319126	319949	0	0	orf170a-2	orf197a
824	P	306684	307507	319126	319949	-1	0	orf170a-1	orf197a
817	P	280111	280927	355789	356605	0	0	_	_
791	F	172529	173319	326191	326981	0	0	_	_
788	P	13684	14471	95503	96290	0	0	orf147b	_
774	P	306734	307507	319126	319899	0	0	orf170a-1	orf197a
746	P	6611	7356	41200	41945	0	0	_	_
727	F	209133	209859	334593	335319	0	0	orf107a	_
727	F	180930	181656	209133	209859	0	0	_	orf107a
727	P	209133	209859	291312	292038	0	0	orf107a	_
701	P	10296	10996	37566	38266	0	0	_	_
625	P	99824	100448	278210	278834	0	0	orf178a	orf172a
578	F	58003	58580	187541	188118	-1	0	_	_
573	P	9291	9863	38697	39269	0	0	_	_
568	P	123817	124384	254250	254817	0	0	_	_
520	P	123261	123780	254856	255375	-3	0	orf212a	_
515	P	122158	122672	255956	256470	-2	0	_	_
502	P	123279	123780	254856	255357	-2	1.01e-285	orf212a	_
494	P	8292	8785	39772	40265	0	5.85e-287	orf147a	orf132a
474	P	123307	123780	254856	255329	-1	9.15e-272	orf212a	_
457	P	123324	123780	254856	255312	0	1.1e-264	orf212a	_
455	P	185716	186170	286797	287251	0	1.77e-263	orf209a	orf291a
450	P	102445	102894	275761	276210	0	1.81e-260	orf112b	orf110c
438	P	9859	10296	38265	38702	-2	2.62e-247	_	_
434	P	118558	118991	259638	260071	-1	1.01e-247	_	_
395	F	114859	115253	361652	362046	0	2.35e-227	orf140a-2	orf157b
368	P	116658	117025	261625	261992	0	4.23e-211	_	orf101b
365	P	293612	293976	332656	333020	0	2.71e-209	_	_
365	P	178994	179358	293612	293976	0	2.71e-209	_	_
353	P	263398	263750	361694	362046	-1	4.81e-199	orf140a-1	orf157b
332	F	58249	58580	187787	188118	0	2e-189	_	_
323	F	72040	72362	131218	131540	0	5.24e-184	_	_
323	P	72040	72362	247093	247415	0	5.24e-184	_	_
306	P	122674	122979	255641	255946	-3	1.15e-165	orf212a	_
295	P	11336	11630	36937	37231	0	3.78e-167	trnK-UUU	trnK-UUU
286	P	122694	122979	255641	255926	-2	3.63e-156	orf212a	_
235	F	280693	280927	367318	367552	0	5.02e-131	_	trnfM-CAU
235	P	49809	50043	280693	280927	0	5.02e-131	trnfM-CAU	_
233	P	117014	117246	261392	261624	0	8.03e-130	_	orf101b
225	P	7782	8006	40547	40771	0	5.26e-125	_	orf102a
221	P	1	221	96258	96478	0	1.35e-122	_	orf123a-1
220	P	96679	96898	368387	368606	0	5.39e-122	orf123a-1	_
220	P	48756	48975	368387	368606	0	5.39e-122	orf123a-2	_
217	P	122763	122979	255641	255857	-1	2.25e-117	orf212a	_
210	P	8785	8994	39562	39771	0	5.65e-116	orf147a	_
208	F	57800	58007	187339	187546	0	9.04e-115	_	_
195	P	56437	56631	286797	286991	0	6.07e-107	orf157a;nad5	orf291a
180	P	354776	354955	368387	368566	0	6.52e-98	_	_
178	P	124381	124558	254075	254252	0	1.04e-96	orf102c	_
176	P	231488	231663	338318	338493	0	1.67e-95	_	_
158	P	9135	9292	39267	39424	0	1.15e-84	_	_
149	P	8007	8155	40399	40547	0	3e-79	nad2	_
140	F	291917	292056	338302	338441	-2	6.9e-69	_	_
140	P	180912	181051	338302	338441	-2	6.9e-69	_	_
140	P	334575	334714	338302	338441	-2	6.9e-69	_	_
136	P	11890	12025	36546	36681	0	2.02e-71	_	_
131	P	7397	7527	41029	41159	0	2.06e-68	_	_
130	P	11640	11769	36800	36929	0	8.26e-68	_	_
126	F	291931	292056	338316	338441	-1	7.99e-63	_	_
126	P	8994	9119	39438	39563	0	2.11e-65	_	_
125	P	116528	116652	261998	262122	0	8.46e-65	_	_
122	P	209133	209254	338302	338423	-2	3.6e-58	orf107a	_
120	F	231540	231659	334575	334694	0	8.66e-62	_	_
120	F	180912	181031	231540	231659	0	8.66e-62	_	_
120	P	231540	231659	291937	292056	0	8.66e-62	_	_
120	P	11771	11890	36680	36799	0	8.66e-62	_	_
118	P	48556	48673	368691	368808	0	1.39e-60	orf123a-2	_
118	P	96479	96596	368691	368808	0	1.39e-60	orf123a-1	_
117	P	226367	226483	230149	230265	0	5.54e-60	_	_
117	P	11056	11172	37392	37508	-1	1.95e-57	_	_
109	P	71635	71743	91601	91709	-2	1.92e-50	cox3;orf108b	atp4;orf105a
102	F	209133	209234	231558	231659	0	5.95e-51	orf107a	_
102	F	67217	67318	67238	67339	0	5.95e-51	_	_
96	P	123210	123305	255331	255426	-3	9.4e-41	orf212a	_
90	F	37251	37340	206421	206510	0	9.99e-44	_	_
89	P	123189	123277	255359	255447	-3	1.22e-36	orf212a	_
88	F	72038	72125	134110	134197	0	1.6e-42	_	_
88	P	72038	72125	244436	244523	0	1.6e-42	_	_
88	P	11172	11259	37306	37393	-1	4.22e-40	_	_
88	P	12025	12112	36460	36547	0	1.6e-42	_	_
87	P	48671	48757	368606	368692	0	6.39e-42	orf123a-2	_
87	P	96594	96680	368606	368692	0	6.39e-42	orf123a-1	_
86	F	131218	131303	134112	134197	0	2.56e-41	_	_
86	F	244436	244521	247330	247415	0	2.56e-41	_	_
86	P	134112	134197	247330	247415	0	2.56e-41	_	_
86	P	131218	131303	244436	244521	0	2.56e-41	_	_
86	P	7589	7674	40881	40966	0	2.56e-41	_	orf102a
85	F	43995	44079	174729	174813	0	1.02e-40	_	_
85	F	43995	44079	328391	328475	0	1.02e-40	_	_
85	F	4477	4561	298158	298242	0	1.02e-40	_	_
85	P	4477	4561	328391	328475	0	1.02e-40	_	_
85	P	43995	44079	298158	298242	0	1.02e-40	_	_
85	P	4477	4561	174729	174813	0	1.02e-40	_	_
85	P	11088	11172	37392	37476	0	1.02e-40	_	_
83	F	134113	134195	338294	338376	0	1.64e-39	_	_
83	F	72041	72123	338294	338376	0	1.64e-39	_	_
83	F	131219	131301	338294	338376	0	1.64e-39	_	_
83	P	247332	247414	338294	338376	0	1.64e-39	_	_
83	P	244438	244520	338294	338376	0	1.64e-39	_	_
81	F	67217	67297	67259	67339	0	2.62e-38	_	_
79	F	128486	128564	301833	301911	0	4.19e-37	_	_
79	F	199725	199803	268499	268577	-1	9.93e-35	orf151b	_
79	F	250069	250147	324722	324800	0	4.19e-37	_	_
79	F	171060	171138	250069	250147	0	4.19e-37	_	_
79	P	128486	128564	324722	324800	0	4.19e-37	_	_
79	P	250069	250147	301833	301911	0	4.19e-37	_	_
79	P	110076	110154	199725	199803	-1	9.93e-35	_	orf151b
79	P	128486	128564	171060	171138	0	4.19e-37	_	_
78	F	61265	61342	62574	62651	-2	4.53e-32	_	_
76	F	66386	66461	66415	66490	0	2.68e-35	_	_
76	P	11260	11335	37231	37306	0	2.68e-35	trnK-UUU	trnK-UUU
75	F	134121	134195	291917	291991	-2	2.68e-30	_	_
75	F	72049	72123	291917	291991	-2	2.68e-30	_	_
75	F	131227	131301	291917	291991	-2	2.68e-30	_	_
75	F	244438	244512	334640	334714	-2	2.68e-30	_	_
75	F	247332	247406	334640	334714	-2	2.68e-30	_	_
75	F	180977	181051	244438	244512	-2	2.68e-30	_	_
75	F	180977	181051	247332	247406	-2	2.68e-30	_	_
75	F	209180	209254	244438	244512	-2	2.68e-30	orf107a	_
75	F	209180	209254	247332	247406	-2	2.68e-30	orf107a	_
75	P	134121	134195	334640	334714	-2	2.68e-30	_	_
75	P	72049	72123	334640	334714	-2	2.68e-30	_	_
75	P	131227	131301	334640	334714	-2	2.68e-30	_	_
75	P	244438	244512	291917	291991	-2	2.68e-30	_	_
75	P	247332	247406	291917	291991	-2	2.68e-30	_	_
75	P	134121	134195	209180	209254	-2	2.68e-30	_	orf107a
75	P	72049	72123	209180	209254	-2	2.68e-30	_	orf107a
75	P	131227	131301	209180	209254	-2	2.68e-30	_	orf107a
75	P	134121	134195	180977	181051	-2	2.68e-30	_	_
75	P	72049	72123	180977	181051	-2	2.68e-30	_	_
75	P	131227	131301	180977	181051	-2	2.68e-30	_	_
75	P	8220	8294	40262	40336	0	1.07e-34	_	_
74	F	76369	76442	313862	313935	-3	7.51e-28	_	_
74	F	76369	76442	160205	160278	-3	7.51e-28	_	_
74	P	76369	76442	312693	312766	-3	7.51e-28	_	_
70	F	202249	202318	284800	284869	-3	1.62e-25	_	rrn18
69	F	201649	201717	284204	284272	-1	9.09e-29	_	rrn18
69	P	8155	8223	40332	40400	0	4.39e-31	nad2	_
68	F	202259	202326	284810	284877	-3	2.38e-24	_	rrn18
66	P	68499	68564	223405	223470	-3	3.47e-23	_	orf216a
64	F	91668	91731	353793	353856	0	4.5e-28	atp4;orf105a	orf310a
64	P	116603	116666	201662	201725	0	4.5e-28	_	_
63	F	128479	128541	247098	247160	-2	3.16e-23	_	_
63	F	72295	72357	250092	250154	-2	3.16e-23	_	_
63	F	131473	131535	250092	250154	-2	3.16e-23	_	_
63	P	247098	247160	250092	250154	-2	3.16e-23	_	_
63	P	128479	128541	131473	131535	-2	3.16e-23	_	_
63	P	72295	72357	128479	128541	-2	3.16e-23	_	_
62	F	305849	305910	305868	305929	0	7.2e-27	_	_
62	F	320704	320765	320723	320784	0	7.2e-27	_	_
62	F	167042	167103	320723	320784	0	7.2e-27	_	_
62	F	167061	167122	320704	320765	0	7.2e-27	_	_
62	F	167042	167103	167061	167122	0	7.2e-27	_	_
62	P	305868	305929	320723	320784	0	7.2e-27	_	_
62	P	305849	305910	320704	320765	0	7.2e-27	_	_
62	P	167061	167122	305868	305929	0	7.2e-27	_	_
62	P	167042	167103	305849	305910	0	7.2e-27	_	_
62	P	142089	142150	189034	189095	-2	1.22e-22	_	_
62	P	59495	59556	142089	142150	-2	1.22e-22	_	_
62	P	7722	7783	40771	40832	0	7.2e-27	_	orf102a
61	F	134135	134195	291931	291991	-1	5.27e-24	_	_
61	F	72063	72123	291931	291991	-1	5.27e-24	_	_
61	F	131241	131301	291931	291991	-1	5.27e-24	_	_
61	F	84912	84972	350560	350620	-2	4.74e-22	_	_
61	P	134135	134195	334640	334700	-1	5.27e-24	_	_
61	P	72063	72123	334640	334700	-1	5.27e-24	_	_
61	P	131241	131301	334640	334700	-1	5.27e-24	_	_
61	P	134135	134195	209180	209240	-1	5.27e-24	_	orf107a
61	P	72063	72123	209180	209240	-1	5.27e-24	_	orf107a
61	P	131241	131301	209180	209240	-1	5.27e-24	_	orf107a
61	P	134135	134195	180977	181037	-1	5.27e-24	_	_
61	P	72063	72123	180977	181037	-1	5.27e-24	_	_
61	P	131241	131301	180977	181037	-1	5.27e-24	_	_
61	P	10997	11057	37506	37566	0	2.88e-26	_	_
60	F	76387	76446	313880	313939	-3	1.06e-19	trnN-GUU	_
60	F	76387	76446	160223	160282	-3	1.06e-19	trnN-GUU	_
60	F	67217	67276	67280	67339	0	1.15e-25	_	_
60	P	76387	76446	312689	312748	-3	1.06e-19	trnN-GUU	_
60	P	11260	11319	206417	206476	-1	2.07e-23	trnK-UUU	_
59	F	231605	231663	244438	244496	0	4.6e-25	_	_
59	F	231605	231663	247332	247390	0	4.6e-25	_	_
59	P	190841	190899	283962	284020	-2	7.09e-21	_	orf102d
59	P	134137	134195	231605	231663	0	4.6e-25	_	_
59	P	72065	72123	231605	231663	0	4.6e-25	_	_
59	P	131243	131301	231605	231663	0	4.6e-25	_	_
58	F	39188	39245	226329	226386	-1	3.2e-22	_	_
58	F	131536	131593	353707	353764	-3	1.53e-18	_	_
58	F	21749	21806	350175	350232	-2	2.74e-20	_	_
58	P	247040	247097	353707	353764	-3	1.53e-18	_	_
58	P	9315	9372	226329	226386	-1	3.2e-22	_	_
57	F	49721	49777	141391	141447	-3	5.82e-18	_	orf240a
57	F	97644	97700	141391	141447	-3	5.82e-18	_	orf240a
57	F	141391	141447	355701	355757	-3	5.82e-18	orf240a	_
57	P	141391	141447	367584	367640	-3	5.82e-18	orf240a	_
57	P	68508	68564	223405	223461	-2	1.06e-19	_	orf216a
56	F	124959	125014	253129	253184	0	2.95e-23	orf119b-2	_
56	F	125448	125503	253618	253673	0	2.95e-23	_	orf119b-1
56	P	116611	116666	284217	284272	-1	4.95e-21	_	rrn18
56	P	253129	253184	253618	253673	0	2.95e-23	_	orf119b-1
56	P	124959	125014	125448	125503	0	2.95e-23	orf119b-2	_
55	F	247106	247160	301834	301888	0	1.18e-22	_	_
55	F	72295	72349	324745	324799	0	1.18e-22	_	_
55	F	131473	131527	324745	324799	0	1.18e-22	_	_
55	F	72295	72349	171083	171137	0	1.18e-22	_	_
55	F	131473	131527	171083	171137	0	1.18e-22	_	_
55	P	247106	247160	324745	324799	0	1.18e-22	_	_
55	P	72295	72349	301834	301888	0	1.18e-22	_	_
55	P	131473	131527	301834	301888	0	1.18e-22	_	_
55	P	122925	122979	255641	255695	0	1.18e-22	orf212a	_
55	P	171083	171137	247106	247160	0	1.18e-22	_	_
55	P	10242	10296	38265	38319	0	1.18e-22	_	_
54	F	61289	61342	62598	62651	-1	7.64e-20	_	_
53	F	84920	84972	350568	350620	-1	3e-19	_	_
53	F	202232	202284	284783	284835	-3	1.19e-15	_	rrn18
53	P	263741	263793	361652	361704	0	1.89e-21	_	_
52	F	165395	165446	319052	319103	0	7.54e-21	orf170a-2	orf197a
52	F	78406	78457	323072	323123	-1	1.18e-18	_	nad3
52	F	78406	78457	169410	169461	-1	1.18e-18	_	nad3
52	P	78406	78457	303510	303561	-1	1.18e-18	_	nad3
52	P	142099	142150	189034	189085	-1	1.18e-18	_	_
51	F	250199	250249	324721	324771	-2	3.46e-16	_	_
51	F	171059	171109	250199	250249	-2	3.46e-16	_	_
51	F	128384	128434	301862	301912	-2	3.46e-16	_	_
51	F	128385	128435	214174	214224	-2	3.46e-16	_	_
51	P	205667	205717	343689	343739	-1	4.62e-18	_	_
51	P	128384	128434	324721	324771	-2	3.46e-16	_	_
51	P	250199	250249	301862	301912	-2	3.46e-16	_	_
51	P	214174	214224	250198	250248	-2	3.46e-16	_	_
51	P	128384	128434	171059	171109	-2	3.46e-16	_	_
50	F	81835	81884	317818	317867	0	1.21e-19	_	_
50	F	81835	81884	164161	164210	0	1.21e-19	_	_
50	F	128384	128433	128515	128564	-2	1.33e-15	_	_
50	F	226337	226386	350802	350851	-2	1.33e-15	_	_
50	F	39196	39245	350802	350851	-2	1.33e-15	_	_
50	F	250069	250118	250200	250249	-2	1.33e-15	_	_
50	F	201676	201725	261998	262047	0	1.21e-19	_	_
50	F	214174	214223	301863	301912	-2	1.33e-15	_	_
50	P	9315	9364	350802	350851	-2	1.33e-15	_	_
50	P	214174	214223	324721	324770	-2	1.33e-15	_	_
50	P	81835	81884	308761	308810	0	1.21e-19	_	_
50	P	123051	123100	255540	255589	-2	1.33e-15	orf212a	_
50	P	128515	128564	250200	250249	-2	1.33e-15	_	_
50	P	128384	128433	250069	250118	-2	1.33e-15	_	_
50	P	171059	171108	214174	214223	-2	1.33e-15	_	_
49	F	185054	185102	217554	217602	-3	2.4e-13	_	_
49	F	196354	196402	252482	252530	0	4.83e-19	_	_
49	F	128516	128564	214174	214222	-2	5.11e-15	_	_
49	P	217554	217602	287866	287914	-3	2.4e-13	_	_
49	P	214174	214222	250069	250117	-2	5.11e-15	_	_
49	P	157827	157875	233397	233445	-3	2.4e-13	_	_
49	P	211547	211595	224970	225018	0	4.83e-19	_	orf118a
49	P	126102	126150	196354	196402	0	4.83e-19	_	_
48	F	98178	98225	262057	262104	-1	2.78e-16	_	_
48	F	262057	262104	356235	356282	-1	2.78e-16	_	_
48	F	116546	116593	280434	280481	-1	2.78e-16	_	_
48	F	93225	93272	250024	250071	0	1.93e-18	_	_
48	F	31823	31870	250024	250071	0	1.93e-18	_	_
48	F	81858	81905	317884	317931	0	1.93e-18	_	_
48	F	81858	81905	164227	164274	0	1.93e-18	_	_
48	F	261998	262045	284231	284278	-3	9.02e-13	_	rrn18
48	F	64403	64450	235038	235085	-2	1.96e-14	_	rrn26
48	P	116546	116593	356235	356282	-1	2.78e-16	_	_
48	P	81858	81905	308697	308744	0	1.93e-18	_	_
48	P	262057	262104	280434	280481	-1	2.78e-16	_	_
48	P	122996	123043	255590	255637	0	1.93e-18	orf212a	_
48	P	157610	157657	233613	233660	-3	9.02e-13	_	_
48	P	93225	93272	128562	128609	0	1.93e-18	_	_
48	P	31823	31870	128562	128609	0	1.93e-18	_	_
48	P	98178	98225	116546	116593	-1	2.78e-16	_	_
47	F	66386	66432	66444	66490	0	7.73e-18	_	_
47	P	190853	190899	283962	284008	-1	1.09e-15	_	orf102d
46	F	95737	95782	354663	354708	-2	2.88e-13	_	orf310a
46	F	34335	34380	354663	354708	-2	2.88e-13	_	orf310a
46	F	250193	250238	290518	290563	-1	4.26e-15	_	_
46	F	128395	128440	336068	336113	-1	4.26e-15	_	_
46	F	128395	128440	182405	182450	-1	4.26e-15	_	_
46	F	131548	131593	353719	353764	0	3.09e-17	_	_
46	F	187162	187207	365087	365132	-2	2.88e-13	_	_
46	F	57623	57668	365087	365132	-2	2.88e-13	_	_
46	F	62656	62701	271095	271140	-1	4.26e-15	_	_
46	P	14192	14237	354663	354708	-2	2.88e-13	_	orf310a
46	P	250193	250238	336068	336113	-1	4.26e-15	_	_
46	P	128395	128440	290518	290563	-1	4.26e-15	_	_
46	P	182405	182450	250193	250238	-1	4.26e-15	_	_
46	P	23669	23714	196350	196395	0	3.09e-17	_	_
46	P	52229	52274	187162	187207	-2	2.88e-13	_	_
46	P	62656	62701	107514	107559	-1	4.26e-15	_	_
46	P	52229	52274	57623	57668	-2	2.88e-13	_	_
45	P	158495	158539	232750	232794	-3	4.74e-11	_	_
45	P	7675	7719	40837	40881	0	1.24e-16	_	orf102a
44	F	343406	343449	343477	343520	0	4.94e-16	orf100c	orf100c
44	F	184243	184286	241686	241729	0	4.94e-16	_	_
44	F	247125	247168	350793	350836	0	4.94e-16	_	_
44	F	35829	35872	78377	78420	0	4.94e-16	_	_
44	F	64408	64451	126102	126145	-1	6.53e-14	_	_
44	F	136903	136946	288682	288725	0	4.94e-16	_	_
44	P	72287	72330	350793	350836	0	4.94e-16	_	_
44	P	131465	131508	350793	350836	0	4.94e-16	_	_
44	P	241686	241729	288682	288725	0	4.94e-16	_	_
44	P	64408	64451	252487	252530	-1	6.53e-14	_	_
44	P	64408	64451	196359	196402	-1	6.53e-14	_	_
44	P	136903	136946	184243	184286	0	4.94e-16	_	_
44	P	12701	12744	78377	78420	0	4.94e-16	_	_
44	P	23222	23265	70482	70525	-1	6.53e-14	nad7;orf237a	_
43	F	12442	12484	12820	12862	-1	2.55e-13	_	atp9
43	F	126102	126144	235043	235085	0	1.98e-15	_	rrn26
43	F	262067	262109	335336	335378	-1	2.55e-13	_	_
43	F	181673	181715	262067	262109	-1	2.55e-13	_	_
43	F	305849	305891	305887	305929	0	1.98e-15	_	_
43	F	76404	76446	313897	313939	-1	2.55e-13	trnN-GUU	_
43	F	76404	76446	160240	160282	-1	2.55e-13	trnN-GUU	_
43	F	320704	320746	320742	320784	0	1.98e-15	_	_
43	F	167042	167084	320742	320784	0	1.98e-15	_	_
43	F	167080	167122	320704	320746	0	1.98e-15	_	_
43	F	167042	167084	167080	167122	0	1.98e-15	_	_
43	F	116541	116583	291253	291295	-1	2.55e-13	_	_
43	F	35711	35753	36089	36131	-1	2.55e-13	atp9	_
43	P	116541	116583	335336	335378	-1	2.55e-13	_	_
43	P	305887	305929	320742	320784	0	1.98e-15	_	_
43	P	305849	305891	320704	320746	0	1.98e-15	_	_
43	P	76404	76446	312689	312731	-1	2.55e-13	trnN-GUU	_
43	P	167080	167122	305887	305929	0	1.98e-15	_	_
43	P	167042	167084	305849	305891	0	1.98e-15	_	_
43	P	262067	262109	291253	291295	-1	2.55e-13	_	_
43	P	235043	235085	252488	252530	0	1.98e-15	rrn26	_
43	P	196360	196402	235043	235085	0	1.98e-15	_	rrn26
43	P	116541	116583	181673	181715	-1	2.55e-13	_	_
43	P	7355	7397	41158	41200	0	1.98e-15	_	_
43	P	7547	7589	40965	41007	0	1.98e-15	_	orf102a
43	P	12820	12862	36089	36131	-1	2.55e-13	atp9	_
43	P	12442	12484	35711	35753	-1	2.55e-13	_	atp9
42	F	14395	14436	45348	45389	0	7.91e-15	orf147b	atp1
42	F	22105	22146	51376	51417	-1	9.97e-13	_	_
42	F	23669	23710	126109	126150	0	7.91e-15	_	_
42	F	3167	3208	95538	95579	0	7.91e-15	atp1	_
42	F	3167	3208	34136	34177	0	7.91e-15	atp1	_
42	F	128393	128434	301871	301912	-1	9.97e-13	_	_
42	F	14378	14419	34856	34897	0	7.91e-15	orf147b	orf143a
42	F	9293	9334	250177	250218	-1	9.97e-13	_	_
42	F	39226	39267	128415	128456	-1	9.97e-13	_	_
42	F	35471	35512	286035	286076	-3	2.45e-09	atp9	orf161b
42	F	262064	262105	288270	288311	-3	2.45e-09	_	_
42	F	116545	116586	184657	184698	-3	2.45e-09	_	_
42	F	13675	13716	95555	95596	0	7.91e-15	_	_
42	F	13675	13716	34153	34194	0	7.91e-15	_	_
42	P	22105	22146	365944	365985	-1	9.97e-13	_	_
42	P	71635	71676	353793	353834	0	7.91e-15	cox3;orf108b	_
42	P	128393	128434	324721	324762	-1	9.97e-13	_	_
42	P	116545	116586	288270	288311	-3	2.45e-09	_	_
42	P	13061	13102	286035	286076	-3	2.45e-09	atp9	orf161b
42	P	184657	184698	262064	262105	-3	2.45e-09	_	_
42	P	23669	23710	252482	252523	0	7.91e-15	_	_
42	P	39226	39267	250177	250218	-1	9.97e-13	_	_
42	P	128393	128434	171059	171100	-1	9.97e-13	_	_
42	P	9293	9334	128415	128456	-1	9.97e-13	_	_
42	P	34856	34897	95555	95596	0	7.91e-15	orf143a	_
42	P	45348	45389	95538	95579	0	7.91e-15	atp1	_
42	P	34136	34177	45348	45389	0	7.91e-15	_	atp1
42	P	34153	34194	34856	34897	0	7.91e-15	_	orf143a
42	P	3167	3208	14395	14436	0	7.91e-15	atp1	orf147b
42	P	13675	13716	14378	14419	0	7.91e-15	_	orf147b
41	F	184658	184698	280434	280474	-2	2.34e-10	_	_
41	F	128393	128433	128524	128564	-1	3.89e-12	_	_
41	F	226346	226386	350811	350851	-1	3.89e-12	_	_
41	F	39205	39245	350811	350851	-1	3.89e-12	_	_
41	F	214184	214224	336068	336108	0	3.16e-14	_	_
41	F	182405	182445	214184	214224	0	3.16e-14	_	_
41	F	72203	72243	250047	250087	-1	3.89e-12	_	_
41	F	131381	131421	250047	250087	-1	3.89e-12	_	_
41	F	128546	128586	247212	247252	-1	3.89e-12	_	_
41	F	202286	202326	284837	284877	-2	2.34e-10	_	rrn18
41	F	98185	98225	288270	288310	-2	2.34e-10	_	_
41	F	288270	288310	356242	356282	-2	2.34e-10	_	_
41	P	184658	184698	356242	356282	-2	2.34e-10	_	_
41	P	214184	214224	290523	290563	0	3.16e-14	_	_
41	P	280434	280474	288270	288310	-2	2.34e-10	_	_
41	P	123778	123818	254817	254857	0	3.16e-14	_	_
41	P	128524	128564	250200	250240	-1	3.89e-12	_	_
41	P	128393	128433	250069	250109	-1	3.89e-12	_	_
41	P	247212	247252	250047	250087	-1	3.89e-12	_	_
41	P	98185	98225	184658	184698	-2	2.34e-10	_	_
41	P	128546	128586	131381	131421	-1	3.89e-12	_	_
41	P	72203	72243	128546	128586	-1	3.89e-12	_	_
40	F	130703	130742	196088	196127	-2	8.89e-10	_	_
40	F	35701	35740	354773	354812	-1	1.52e-11	atp9	_
40	F	93224	93263	250084	250123	-3	3.38e-08	_	_
40	F	93224	93263	324737	324776	-3	3.38e-08	_	_
40	F	93224	93263	171075	171114	-3	3.38e-08	_	_
40	F	31822	31861	250084	250123	-3	3.38e-08	_	_
40	F	31822	31861	324737	324776	-3	3.38e-08	_	_
40	F	31822	31861	171075	171114	-3	3.38e-08	_	_
40	F	290524	290563	324721	324760	-1	1.52e-11	_	_
40	F	171059	171098	290524	290563	-1	1.52e-11	_	_
40	F	184665	184704	291265	291304	-3	3.38e-08	_	_
40	F	157791	157830	347583	347622	-1	1.52e-11	_	_
40	F	301873	301912	336068	336107	-1	1.52e-11	_	_
40	F	182405	182444	301873	301912	-1	1.52e-11	_	_
40	P	12833	12872	354773	354812	-1	1.52e-11	atp9	_
40	P	285254	285293	345264	345303	-3	3.38e-08	_	_
40	P	171059	171098	336068	336107	-1	1.52e-11	_	_
40	P	324721	324760	336068	336107	-1	1.52e-11	_	_
40	P	184665	184704	335327	335366	-3	3.38e-08	_	_
40	P	182405	182444	324721	324760	-1	1.52e-11	_	_
40	P	290524	290563	301873	301912	-1	1.52e-11	_	_
40	P	31822	31861	301857	301896	-3	3.38e-08	_	_
40	P	93224	93263	301857	301896	-3	3.38e-08	_	_
40	P	196088	196127	247891	247930	-2	8.89e-10	_	_
40	P	171059	171098	182405	182444	-1	1.52e-11	_	_
40	P	31822	31861	128510	128549	-3	3.38e-08	_	_
40	P	93224	93263	128510	128549	-3	3.38e-08	_	_
39	F	101519	101557	292029	292067	0	5.06e-13	_	_
39	F	128526	128564	336068	336106	-1	5.92e-11	_	_
39	F	128526	128564	182405	182443	-1	5.92e-11	_	_
39	F	277100	277138	334564	334602	0	5.06e-13	_	_
39	F	180901	180939	277100	277138	0	5.06e-13	_	_
39	F	288273	288311	335336	335374	-2	3.38e-09	_	_
39	F	181673	181711	288273	288311	-2	3.38e-09	_	_
39	F	250024	250062	250085	250123	-3	1.25e-07	_	_
39	F	250024	250062	324738	324776	-3	1.25e-07	_	_
39	F	171076	171114	250024	250062	-3	1.25e-07	_	_
39	F	250069	250107	290525	290563	-1	5.92e-11	_	_
39	F	184657	184695	291257	291295	-2	3.38e-09	_	_
39	F	128510	128548	128571	128609	-3	1.25e-07	_	_
39	F	128571	128609	301857	301895	-3	1.25e-07	_	_
39	F	67217	67255	67301	67339	0	5.06e-13	_	_
39	P	250069	250107	336068	336106	-1	5.92e-11	_	_
39	P	184657	184695	335336	335374	-2	3.38e-09	_	_
39	P	101519	101557	334564	334602	0	5.06e-13	_	_
39	P	128571	128609	324738	324776	-3	1.25e-07	_	_
39	P	250024	250062	301857	301895	-3	1.25e-07	_	_
39	P	277100	277138	292029	292067	0	5.06e-13	_	_
39	P	288273	288311	291257	291295	-2	3.38e-09	_	_
39	P	128526	128564	290525	290563	-1	5.92e-11	_	_
39	P	123094	123132	255501	255539	-3	1.25e-07	orf212a	_
39	P	128571	128609	250085	250123	-3	1.25e-07	_	_
39	P	182405	182443	250069	250107	-1	5.92e-11	_	_
39	P	128510	128548	250024	250062	-3	1.25e-07	_	_
39	P	78625	78663	237315	237353	-1	5.92e-11	_	_
39	P	157837	157875	233397	233435	-2	3.38e-09	_	_
39	P	214155	214193	229057	229095	-3	1.25e-07	_	_
39	P	181673	181711	184657	184695	-2	3.38e-09	_	_
39	P	101519	101557	180901	180939	0	5.06e-13	_	_
39	P	128571	128609	171076	171114	-3	1.25e-07	_	_
38	F	202397	202434	284947	284984	-3	4.61e-07	_	rrn18
38	F	183391	183428	238445	238482	-2	1.28e-08	orf135a-2	_
38	F	280434	280471	291258	291295	0	2.03e-12	_	_
38	F	301882	301919	350856	350893	-1	2.31e-10	_	_
38	F	98188	98225	335336	335373	0	2.03e-12	_	_
38	F	335336	335373	356245	356282	0	2.03e-12	_	_
38	F	98188	98225	181673	181710	0	2.03e-12	_	_
38	F	181673	181710	356245	356282	0	2.03e-12	_	_
38	F	322902	322939	353851	353888	-2	1.28e-08	nad3	orf310a
38	F	169240	169277	353851	353888	-2	1.28e-08	nad3	orf310a
38	F	202835	202872	285675	285712	-3	4.61e-07	_	_
38	F	185134	185171	358863	358900	-3	4.61e-07	_	nad6
38	F	186819	186856	247060	247097	-3	4.61e-07	_	_
38	F	57280	57317	247060	247097	-3	4.61e-07	_	_
38	F	316406	316443	345642	345679	-3	4.61e-07	_	_
38	F	162749	162786	345642	345679	-3	4.61e-07	_	_
38	F	49620	49657	141290	141327	-3	4.61e-07	_	orf240a
38	F	97543	97580	141290	141327	-3	4.61e-07	_	orf240a
38	F	141290	141327	355600	355637	-3	4.61e-07	orf240a	_
38	F	29612	29649	204254	204291	-1	2.31e-10	_	_
38	P	141290	141327	367704	367741	-3	4.61e-07	orf240a	_
38	P	287797	287834	358863	358900	-3	4.61e-07	_	nad6
38	P	291258	291295	356245	356282	0	2.03e-12	_	_
38	P	303694	303731	353851	353888	-2	1.28e-08	nad3	orf310a
38	P	324714	324751	350856	350893	-1	2.31e-10	_	_
38	P	171052	171089	350856	350893	-1	2.31e-10	_	_
38	P	310185	310222	345642	345679	-3	4.61e-07	_	_
38	P	280434	280471	335336	335373	0	2.03e-12	_	_
38	P	98188	98225	291258	291295	0	2.03e-12	_	_
38	P	238445	238482	289540	289577	-2	1.28e-08	_	orf135a-1
38	P	181673	181710	280434	280471	0	2.03e-12	_	_
38	P	131536	131573	186819	186856	-3	4.61e-07	_	_
38	P	57280	57317	131536	131573	-3	4.61e-07	_	_
37	F	12833	12869	368530	368566	-1	8.99e-10	atp9	_
37	F	289571	289607	350726	350762	-3	1.7e-06	orf135a-1	_
37	F	72288	72324	101510	101546	-2	4.86e-08	_	_
37	F	101510	101546	131466	131502	-2	4.86e-08	_	_
37	F	23669	23705	64415	64451	0	8.1e-12	_	_
37	F	247131	247167	277111	277147	-2	4.86e-08	_	_
37	F	277111	277147	350799	350835	-2	4.86e-08	_	_
37	F	310253	310289	310480	310516	-3	1.7e-06	_	_
37	F	136356	136392	308933	308969	-2	4.86e-08	_	_
37	F	283915	283951	333257	333293	-2	4.86e-08	orf102d	_
37	F	179595	179631	283915	283951	-2	4.86e-08	_	orf102d
37	F	202735	202771	285528	285564	-3	1.7e-06	_	_
37	F	289545	289581	350730	350766	-2	4.86e-08	orf135a-1	_
37	F	183620	183656	184545	184581	-2	4.86e-08	_	_
37	F	288387	288423	289312	289348	-2	4.86e-08	_	_
37	F	316112	316148	316339	316375	-3	1.7e-06	_	_
37	F	162682	162718	316112	316148	-3	1.7e-06	_	_
37	F	162455	162491	316339	316375	-3	1.7e-06	_	_
37	F	162455	162491	162682	162718	-3	1.7e-06	_	_
37	F	242241	242277	317659	317695	-2	4.86e-08	_	_
37	F	164002	164038	242241	242277	-2	4.86e-08	_	_
37	F	35704	35740	48796	48832	-1	8.99e-10	atp9	_
37	F	35704	35740	96719	96755	-1	8.99e-10	atp9	_
37	P	35704	35740	368530	368566	-1	8.99e-10	atp9	_
37	P	101510	101546	350799	350835	-2	4.86e-08	_	_
37	P	183387	183423	350730	350766	-2	4.86e-08	orf135a-2	_
37	P	183361	183397	350726	350762	-3	1.7e-06	orf135a-2	_
37	P	136356	136392	317659	317695	-2	4.86e-08	_	_
37	P	310480	310516	316339	316375	-3	1.7e-06	_	_
37	P	310253	310289	316112	316148	-3	1.7e-06	_	_
37	P	162682	162718	310480	310516	-3	1.7e-06	_	_
37	P	162455	162491	310253	310289	-3	1.7e-06	_	_
37	P	242241	242277	308933	308969	-2	4.86e-08	_	_
37	P	283915	283951	293338	293374	-2	4.86e-08	orf102d	_
37	P	184545	184581	289312	289348	-2	4.86e-08	_	_
37	P	183620	183656	288387	288423	-2	4.86e-08	_	_
37	P	131466	131502	277111	277147	-2	4.86e-08	_	_
37	P	72288	72324	277111	277147	-2	4.86e-08	_	_
37	P	101510	101546	247131	247167	-2	4.86e-08	_	_
37	P	158510	158546	232743	232779	-3	1.7e-06	_	_
37	P	136356	136392	164002	164038	-2	4.86e-08	_	_
37	P	12833	12869	96719	96755	-1	8.99e-10	atp9	_
37	P	12833	12869	48796	48832	-1	8.99e-10	atp9	_
36	F	14375	14410	48332	48367	0	3.24e-11	orf147b	_
36	F	73784	73819	359399	359434	0	3.24e-11	orf205a	nad6
36	F	8301	8336	153925	153960	-3	6.25e-06	_	_
36	F	122172	122207	350729	350764	0	3.24e-11	_	_
36	F	61180	61215	110132	110167	0	3.24e-11	_	_
36	F	23669	23704	235050	235085	0	3.24e-11	_	_
36	F	186820	186855	234076	234111	0	3.24e-11	_	orf124b;orf104a
36	F	57281	57316	234076	234111	0	3.24e-11	_	orf124b;orf104a
36	F	234076	234111	247061	247096	-3	6.25e-06	orf124b;orf104a	_
36	F	247130	247165	308609	308644	-1	3.5e-09	_	_
36	F	308609	308644	350798	350833	-1	3.5e-09	_	_
36	F	202560	202595	285355	285390	-3	6.25e-06	_	_
36	F	22101	22136	62798	62833	-1	3.5e-09	_	_
36	F	214188	214223	301877	301912	0	3.24e-11	_	_
36	F	153926	153961	247063	247098	0	3.24e-11	_	_
36	F	128506	128541	350793	350828	0	3.24e-11	_	_
36	F	301853	301888	350793	350828	0	3.24e-11	_	_
36	F	201850	201885	284407	284442	-3	6.25e-06	_	rrn18
36	F	27845	27880	73755	73790	-1	3.5e-09	cox1	_
36	F	22054	22089	93212	93247	-1	3.5e-09	_	_
36	F	22054	22089	31810	31845	-1	3.5e-09	_	_
36	F	189	224	95564	95599	0	3.24e-11	_	_
36	F	189	224	34162	34197	0	3.24e-11	_	_
36	F	185147	185182	358876	358911	-3	6.25e-06	_	nad6
36	F	72290	72325	317984	318019	-1	3.5e-09	_	_
36	F	72290	72325	164327	164362	-1	3.5e-09	_	_
36	F	131468	131503	317984	318019	-1	3.5e-09	_	_
36	F	131468	131503	164327	164362	-1	3.5e-09	_	_
36	F	183971	184006	229103	229138	-3	6.25e-06	_	_
36	F	214542	214577	333714	333749	-3	6.25e-06	orf208a;ccmFc	_
36	F	180052	180087	214542	214577	-3	6.25e-06	_	orf208a;ccmFc
36	F	128375	128410	226328	226363	-1	3.5e-09	_	_
36	F	231484	231519	234063	234098	-2	1.84e-07	_	orf124b;orf104a
36	P	287786	287821	358876	358911	-3	6.25e-06	_	nad6
36	P	317984	318019	350798	350833	-1	3.5e-09	_	_
36	P	164327	164362	350798	350833	-1	3.5e-09	_	_
36	P	250092	250127	350793	350828	0	3.24e-11	_	_
36	P	324745	324780	350793	350828	0	3.24e-11	_	_
36	P	171083	171118	350793	350828	0	3.24e-11	_	_
36	P	256421	256456	350729	350764	0	3.24e-11	_	_
36	P	214188	214223	324721	324756	0	3.24e-11	_	_
36	P	247130	247165	317984	318019	-1	3.5e-09	_	_
36	P	131468	131503	308609	308644	-1	3.5e-09	_	_
36	P	72290	72325	308609	308644	-1	3.5e-09	_	_
36	P	214542	214577	292882	292917	-3	6.25e-06	orf208a;ccmFc	_
36	P	229103	229138	288962	288997	-3	6.25e-06	_	_
36	P	61180	61215	268486	268521	0	3.24e-11	_	_
36	P	226328	226363	250223	250258	-1	3.5e-09	_	_
36	P	164327	164362	247130	247165	-1	3.5e-09	_	_
36	P	131537	131572	234076	234111	-3	6.25e-06	_	orf124b;orf104a
36	P	131535	131570	153926	153961	0	3.24e-11	_	_
36	P	40221	40256	153925	153960	-3	6.25e-06	_	_
36	P	48332	48367	95564	95599	0	3.24e-11	_	_
36	P	34162	34197	48332	48367	0	3.24e-11	_	_
36	P	189	224	14375	14410	0	3.24e-11	_	orf147b
35	F	214158	214192	277128	277162	-2	6.94e-07	_	_
35	F	93224	93258	250215	250249	-3	2.29e-05	_	_
35	F	31822	31856	250215	250249	-3	2.29e-05	_	_
35	F	148363	148397	256391	256425	-2	6.94e-07	_	_
35	F	40221	40255	353707	353741	0	1.3e-10	_	_
35	F	40221	40255	131536	131570	-3	2.29e-05	_	_
35	F	230246	230280	256421	256455	0	1.3e-10	_	_
35	F	183389	183423	256421	256455	-2	6.94e-07	orf135a-2	_
35	F	183389	183423	230246	230280	-2	6.94e-07	orf135a-2	_
35	F	144377	144411	296223	296257	-2	6.94e-07	_	_
35	F	277111	277145	308610	308644	-1	1.36e-08	_	_
35	F	83495	83529	212274	212308	0	1.3e-10	_	_
35	F	22052	22086	282743	282777	-3	2.29e-05	_	_
35	F	101495	101529	229058	229092	-3	2.29e-05	_	_
35	F	128530	128564	214188	214222	0	1.3e-10	_	_
35	F	8302	8336	247063	247097	-3	2.29e-05	_	_
35	F	153926	153960	186822	186856	-3	2.29e-05	_	_
35	F	57283	57317	153926	153960	-3	2.29e-05	_	_
35	F	122173	122207	289545	289579	-2	6.94e-07	_	orf135a-1
35	F	226337	226371	247134	247168	-2	6.94e-07	_	_
35	F	39196	39230	247134	247168	-2	6.94e-07	_	_
35	F	187173	187207	365098	365132	0	1.3e-10	_	_
35	F	57634	57668	365098	365132	0	1.3e-10	_	_
35	F	9330	9364	72287	72321	-2	6.94e-07	_	_
35	F	9330	9364	131465	131499	-2	6.94e-07	_	_
35	F	282742	282776	338448	338482	0	1.3e-10	_	_
35	F	210139	210173	361402	361436	0	1.3e-10	_	_
35	F	9338	9372	250223	250257	0	1.3e-10	_	_
35	F	39188	39222	128376	128410	0	1.3e-10	_	_
35	F	229471	229505	308201	308235	-3	2.29e-05	_	_
35	F	101512	101546	317984	318018	-1	1.36e-08	_	_
35	F	101512	101546	164327	164361	-1	1.36e-08	_	_
35	F	202405	202439	284955	284989	-3	2.29e-05	_	rrn18
35	F	81851	81885	334660	334694	-2	6.94e-07	_	_
35	F	81851	81885	180997	181031	-2	6.94e-07	_	_
35	F	81851	81885	209200	209234	-2	6.94e-07	_	orf107a
35	F	81851	81885	231625	231659	-2	6.94e-07	_	_
35	F	81851	81885	244458	244492	-2	6.94e-07	_	_
35	F	81851	81885	247352	247386	-2	6.94e-07	_	_
35	F	343397	343431	343539	343573	0	1.3e-10	orf100c	orf100c
35	P	8302	8336	353707	353741	0	1.3e-10	_	_
35	P	153926	153960	353707	353741	-3	2.29e-05	_	_
35	P	230246	230280	350730	350764	0	1.3e-10	_	_
35	P	81851	81885	338322	338356	-2	6.94e-07	_	_
35	P	144377	144411	330376	330410	-2	6.94e-07	_	_
35	P	229471	229505	318393	318427	-3	2.29e-05	_	_
35	P	277111	277145	317984	318018	-1	1.36e-08	_	_
35	P	101512	101546	308610	308644	-1	1.36e-08	_	_
35	P	81851	81885	291937	291971	-2	6.94e-07	_	_
35	P	256421	256455	289545	289579	-2	6.94e-07	_	orf135a-1
35	P	230246	230280	289545	289579	-2	6.94e-07	_	orf135a-1
35	P	231499	231533	282742	282776	0	1.3e-10	_	_
35	P	229058	229092	277128	277162	-3	2.29e-05	_	_
35	P	164327	164361	277111	277145	-1	1.36e-08	_	_
35	P	102412	102446	276210	276244	0	1.3e-10	orf284a;orf112b	orf110c;orf275a
35	P	39188	39222	250223	250257	0	1.3e-10	_	_
35	P	214188	214222	250069	250103	0	1.3e-10	_	_
35	P	9330	9364	247134	247168	-2	6.94e-07	_	_
35	P	40221	40255	247063	247097	-3	2.29e-05	_	_
35	P	158292	158326	232963	232997	-3	2.29e-05	_	_
35	P	122173	122207	230246	230280	0	1.3e-10	_	_
35	P	164736	164770	229471	229505	-3	2.29e-05	_	_
35	P	131465	131499	226337	226371	-2	6.94e-07	_	_
35	P	72287	72321	226337	226371	-2	6.94e-07	_	_
35	P	101495	101529	214158	214192	-2	6.94e-07	_	_
35	P	11225	11259	206476	206510	0	1.3e-10	_	_
35	P	142116	142150	189034	189068	0	1.3e-10	_	_
35	P	122173	122207	183389	183423	-2	6.94e-07	_	orf135a-2
35	P	144377	144411	176714	176748	-2	6.94e-07	_	_
35	P	122203	122237	148363	148397	-2	6.94e-07	_	_
35	P	27023	27057	144377	144411	-2	6.94e-07	cox1;orf256a	_
35	P	81851	81885	134141	134175	-2	6.94e-07	_	_
35	P	8302	8336	131536	131570	-3	2.29e-05	_	_
35	P	39196	39230	131465	131499	-2	6.94e-07	_	_
35	P	81851	81885	131247	131281	-2	6.94e-07	_	_
35	P	31822	31856	128384	128418	-3	2.29e-05	_	_
35	P	93224	93258	128384	128418	-3	2.29e-05	_	_
35	P	9338	9372	128376	128410	0	1.3e-10	_	_
35	P	72069	72103	81851	81885	-2	6.94e-07	_	_
35	P	39196	39230	72287	72321	-2	6.94e-07	_	_
34	F	130703	130736	362410	362443	-3	8.38e-05	_	_
34	F	110863	110896	153925	153958	-3	8.38e-05	_	_
34	F	122172	122205	289574	289607	-2	2.62e-06	_	orf135a-1
34	F	66357	66390	302141	302174	0	5.18e-10	_	_
34	F	9331	9364	101510	101543	0	5.18e-10	_	_
34	F	110941	110974	183391	183424	-2	2.62e-06	_	orf135a-2
34	F	127219	127252	269663	269696	0	5.18e-10	_	_
34	F	250230	250263	268558	268591	-2	2.62e-06	_	_
34	F	250152	250185	291345	291378	-1	5.29e-08	_	_
34	F	110941	110974	238445	238478	0	5.18e-10	_	_
34	F	72195	72228	134176	134209	-2	2.62e-06	_	_
34	F	131373	131406	134176	134209	-2	2.62e-06	_	_
34	F	250033	250066	338414	338447	-2	2.62e-06	_	_
34	F	93234	93267	338414	338447	-2	2.62e-06	_	_
34	F	31832	31865	338414	338447	-2	2.62e-06	_	_
34	F	317986	318019	338409	338442	-3	8.38e-05	_	_
34	F	164329	164362	338409	338442	-3	8.38e-05	_	_
34	F	262076	262109	335345	335378	0	5.18e-10	_	_
34	F	181682	181715	262076	262109	0	5.18e-10	_	_
34	F	95725	95758	354651	354684	-3	8.38e-05	_	orf310a
34	F	34323	34356	354651	354684	-3	8.38e-05	_	orf310a
34	F	22052	22085	338449	338482	-3	8.38e-05	_	_
34	F	116553	116586	184665	184698	-2	2.62e-06	_	_
34	F	231539	231572	308609	308642	-3	8.38e-05	_	_
34	F	128561	128594	277787	277820	-3	8.38e-05	_	_
34	F	226352	226385	247197	247230	0	5.18e-10	_	_
34	F	39211	39244	247197	247230	0	5.18e-10	_	_
34	F	247197	247230	350817	350850	0	5.18e-10	_	_
34	F	153926	153959	234078	234111	-3	8.38e-05	_	orf124b;orf104a
34	F	267680	267713	289575	289608	-2	2.62e-06	_	orf135a-1
34	F	272740	272773	347686	347719	-3	8.38e-05	_	orf173a
34	F	308761	308794	338323	338356	-2	2.62e-06	_	_
34	F	291938	291971	308761	308794	-2	2.62e-06	_	_
34	F	134142	134175	308761	308794	-2	2.62e-06	_	_
34	F	72070	72103	308761	308794	-2	2.62e-06	_	_
34	F	131248	131281	308761	308794	-2	2.62e-06	_	_
34	F	226337	226370	277114	277147	0	5.18e-10	_	_
34	F	39196	39229	277114	277147	0	5.18e-10	_	_
34	F	250024	250057	250216	250249	-3	8.38e-05	_	_
34	F	244424	244457	247227	247260	-2	2.62e-06	_	_
34	F	128567	128600	231534	231567	-2	2.62e-06	_	_
34	F	110062	110095	128370	128403	-2	2.62e-06	_	_
34	F	100837	100870	250039	250072	-3	8.38e-05	_	_
34	F	9316	9349	72225	72258	0	5.18e-10	_	_
34	F	9316	9349	131403	131436	0	5.18e-10	_	_
34	F	128448	128481	335253	335286	-1	5.29e-08	_	_
34	F	128448	128481	181590	181623	-1	5.29e-08	_	_
34	F	128448	128481	209793	209826	-1	5.29e-08	_	_
34	F	191300	191333	191357	191390	0	5.18e-10	orf187a;rps1	orf187a;rps1
34	F	111232	111265	204647	204680	-3	8.38e-05	_	orf181a
34	F	110967	111000	199359	199392	-1	5.29e-08	_	orf151b
34	F	128384	128417	128576	128609	-3	8.38e-05	_	_
34	F	110940	110973	183360	183393	-2	2.62e-06	_	orf135a-2
34	F	183361	183394	256423	256456	-2	2.62e-06	orf135a-2	_
34	F	108958	108991	251381	251414	0	5.18e-10	_	_
34	F	267679	267712	289544	289577	-2	2.62e-06	_	orf135a-1
34	F	67212	67245	231452	231485	-2	2.62e-06	_	_
34	F	35388	35421	78348	78381	0	5.18e-10	_	_
34	F	317834	317867	334660	334693	-2	2.62e-06	_	_
34	F	164177	164210	334660	334693	-2	2.62e-06	_	_
34	F	180997	181030	317834	317867	-2	2.62e-06	_	_
34	F	164177	164210	180997	181030	-2	2.62e-06	_	_
34	F	209200	209233	317834	317867	-2	2.62e-06	orf107a	_
34	F	164177	164210	209200	209233	-2	2.62e-06	_	orf107a
34	F	231625	231658	317834	317867	-2	2.62e-06	_	_
34	F	164177	164210	231625	231658	-2	2.62e-06	_	_
34	F	244458	244491	317834	317867	-2	2.62e-06	_	_
34	F	164177	164210	244458	244491	-2	2.62e-06	_	_
34	F	247352	247385	317834	317867	-2	2.62e-06	_	_
34	F	164177	164210	247352	247385	-2	2.62e-06	_	_
34	P	247897	247930	362410	362443	-3	8.38e-05	_	_
34	P	14216	14249	354651	354684	-3	8.38e-05	_	orf310a
34	P	72225	72258	350817	350850	0	5.18e-10	_	_
34	P	131403	131436	350817	350850	0	5.18e-10	_	_
34	P	105881	105914	347686	347719	-3	8.38e-05	_	orf173a
34	P	82203	82236	341527	341560	0	5.18e-10	_	_
34	P	128567	128600	338414	338447	-2	2.62e-06	_	_
34	P	308609	308642	338409	338442	-3	8.38e-05	_	_
34	P	317834	317867	338323	338356	-2	2.62e-06	_	_
34	P	164177	164210	338323	338356	-2	2.62e-06	_	_
34	P	250152	250185	335253	335286	-1	5.29e-08	_	_
34	P	308761	308794	334660	334693	-2	2.62e-06	_	_
34	P	66357	66390	324459	324492	0	5.18e-10	_	_
34	P	231539	231572	317986	318019	-3	8.38e-05	_	_
34	P	291938	291971	317834	317867	-2	2.62e-06	_	_
34	P	134142	134175	317834	317867	-2	2.62e-06	_	_
34	P	72070	72103	317834	317867	-2	2.62e-06	_	_
34	P	131248	131281	317834	317867	-2	2.62e-06	_	_
34	P	247352	247385	308761	308794	-2	2.62e-06	_	_
34	P	244458	244491	308761	308794	-2	2.62e-06	_	_
34	P	231625	231658	308761	308794	-2	2.62e-06	_	_
34	P	209200	209233	308761	308794	-2	2.62e-06	orf107a	_
34	P	180997	181030	308761	308794	-2	2.62e-06	_	_
34	P	164177	164210	291938	291971	-2	2.62e-06	_	_
34	P	128448	128481	291345	291378	-1	5.29e-08	_	_
34	P	262076	262109	291253	291286	0	5.18e-10	_	_
34	P	110940	110973	289575	289608	-2	2.62e-06	_	orf135a-1
34	P	256423	256456	289574	289607	-2	2.62e-06	_	orf135a-1
34	P	110941	110974	289544	289577	-2	2.62e-06	_	orf135a-1
34	P	116553	116586	288270	288303	-2	2.62e-06	_	_
34	P	235393	235426	282745	282778	-3	8.38e-05	_	_
34	P	250039	250072	277787	277820	-3	8.38e-05	_	_
34	P	9331	9364	277114	277147	0	5.18e-10	_	_
34	P	251381	251414	269663	269696	0	5.18e-10	_	_
34	P	128370	128403	268558	268591	-2	2.62e-06	_	_
34	P	153925	153958	267757	267790	-3	8.38e-05	_	_
34	P	238445	238478	267679	267712	0	5.18e-10	_	_
34	P	183360	183393	267680	267713	-2	2.62e-06	orf135a-2	_
34	P	183391	183424	267679	267712	-2	2.62e-06	orf135a-2	_
34	P	199359	199392	267653	267686	-1	5.29e-08	orf151b	_
34	P	204647	204680	267387	267420	-3	8.38e-05	orf181a	_
34	P	184665	184698	262064	262097	-2	2.62e-06	_	_
34	P	122639	122672	255956	255989	0	5.18e-10	_	_
34	P	110062	110095	250230	250263	-2	2.62e-06	_	_
34	P	128576	128609	250216	250249	-3	8.38e-05	_	_
34	P	181590	181623	250152	250185	-1	5.29e-08	_	_
34	P	209793	209826	250152	250185	-1	5.29e-08	_	_
34	P	231534	231567	250033	250066	-2	2.62e-06	_	_
34	P	128384	128417	250024	250057	-3	8.38e-05	_	_
34	P	134176	134209	247227	247260	-2	2.62e-06	_	_
34	P	9316	9349	247197	247230	0	5.18e-10	_	_
34	P	72195	72228	244424	244457	-2	2.62e-06	_	_
34	P	131373	131406	244424	244457	-2	2.62e-06	_	_
34	P	31832	31865	231534	231567	-2	2.62e-06	_	_
34	P	93234	93267	231534	231567	-2	2.62e-06	_	_
34	P	164329	164362	231539	231572	-3	8.38e-05	_	_
34	P	22052	22085	231499	231532	-3	8.38e-05	_	_
34	P	61364	61397	229092	229125	0	5.18e-10	_	_
34	P	131403	131436	226352	226385	0	5.18e-10	_	_
34	P	72225	72258	226352	226385	0	5.18e-10	_	_
34	P	101510	101543	226337	226370	0	5.18e-10	_	_
34	P	31822	31855	214174	214207	-1	5.29e-08	_	_
34	P	93224	93257	214174	214207	-1	5.29e-08	_	_
34	P	122172	122205	183361	183394	-2	2.62e-06	_	orf135a-2
34	P	66357	66390	170797	170830	0	5.18e-10	_	_
34	P	134142	134175	164177	164210	-2	2.62e-06	_	_
34	P	72070	72103	164177	164210	-2	2.62e-06	_	_
34	P	131248	131281	164177	164210	-2	2.62e-06	_	_
34	P	39211	39244	131403	131436	0	5.18e-10	_	_
34	P	100837	100870	128561	128594	-3	8.38e-05	_	_
34	P	108958	108991	127219	127252	0	5.18e-10	_	_
34	P	39196	39229	101510	101543	0	5.18e-10	_	_
34	P	13152	13185	78348	78381	0	5.18e-10	_	_
34	P	39211	39244	72225	72258	0	5.18e-10	_	_
34	P	23232	23265	70482	70515	0	5.18e-10	nad7;orf237a	_
33	F	126059	126091	252541	252573	-3	0.000306	_	_
33	F	49659	49691	141329	141361	-3	0.000306	_	orf240a
33	F	97582	97614	141329	141361	-3	0.000306	_	orf240a
33	F	141329	141361	355639	355671	-3	0.000306	orf240a	_
33	F	110967	110999	353544	353576	-3	0.000306	_	_
33	F	144514	144546	192544	192576	0	2.07e-09	_	_
33	F	11240	11272	359604	359636	-3	0.000306	_	_
33	F	111692	111724	199328	199360	-2	9.85e-06	_	_
33	F	110941	110973	230248	230280	0	2.07e-09	_	_
33	F	230248	230280	238445	238477	0	2.07e-09	_	_
33	F	110941	110973	256423	256455	0	2.07e-09	_	_
33	F	238445	238477	256423	256455	0	2.07e-09	_	_
33	F	231540	231572	277111	277143	-2	9.85e-06	_	_
33	F	308610	308642	334575	334607	-3	0.000306	_	_
33	F	180912	180944	308610	308642	-3	0.000306	_	_
33	F	101514	101546	338409	338441	-2	9.85e-06	_	_
33	F	292024	292056	317986	318018	-3	0.000306	_	_
33	F	164329	164361	292024	292056	-3	0.000306	_	_
33	F	131538	131570	267757	267789	-3	0.000306	_	_
33	F	201236	201268	236907	236939	0	2.07e-09	_	_
33	F	110864	110896	247063	247095	-3	0.000306	_	_
33	F	267680	267712	350730	350762	0	2.07e-09	_	_
33	F	122173	122205	267680	267712	0	2.07e-09	_	_
33	F	14378	14410	96258	96290	0	2.07e-09	orf147b	_
33	F	34856	34888	48335	48367	0	2.07e-09	orf143a	_
33	F	128577	128609	214174	214206	-1	2.05e-07	_	_
33	F	93240	93272	100837	100869	-3	0.000306	_	_
33	F	31838	31870	100837	100869	-3	0.000306	_	_
33	F	138557	138589	234003	234035	-3	0.000306	_	orf124b;orf104a
33	F	202526	202558	285321	285353	-3	0.000306	_	_
33	F	66375	66407	250014	250046	-2	9.85e-06	_	_
33	F	189	221	13684	13716	0	2.07e-09	_	_
33	F	98046	98078	282151	282183	-3	0.000306	_	orf116c
33	F	282151	282183	356103	356135	-3	0.000306	orf116c	_
33	F	183361	183393	238445	238477	-2	9.85e-06	orf135a-2	_
33	F	183361	183393	230248	230280	-2	9.85e-06	orf135a-2	_
33	F	210076	210108	244498	244530	-3	0.000306	_	_
33	P	141329	141361	367670	367702	-3	0.000306	orf240a	_
33	P	267654	267686	353544	353576	-3	0.000306	_	_
33	P	238445	238477	350730	350762	0	2.07e-09	_	_
33	P	110941	110973	350730	350762	0	2.07e-09	_	_
33	P	20722	20754	347706	347738	-3	0.000306	_	orf173a
33	P	27923	27955	342206	342238	-1	2.05e-07	_	_
33	P	277111	277143	338409	338441	-2	9.85e-06	_	_
33	P	164329	164361	334575	334607	-3	0.000306	_	_
33	P	317986	318018	334575	334607	-3	0.000306	_	_
33	P	180912	180944	317986	318018	-3	0.000306	_	_
33	P	292024	292056	308610	308642	-3	0.000306	_	_
33	P	238445	238477	289575	289607	-2	9.85e-06	_	orf135a-1
33	P	230248	230280	289575	289607	-2	9.85e-06	_	orf135a-1
33	P	280581	280613	282151	282183	-3	0.000306	_	orf116c
33	P	93240	93272	277788	277820	-3	0.000306	_	_
33	P	31838	31870	277788	277820	-3	0.000306	_	_
33	P	247063	247095	267757	267789	-3	0.000306	_	_
33	P	230248	230280	267680	267712	0	2.07e-09	_	_
33	P	256423	256455	267680	267712	0	2.07e-09	_	_
33	P	199328	199360	266928	266960	-2	9.85e-06	_	_
33	P	123117	123149	255484	255516	-3	0.000306	orf212a	_
33	P	252541	252573	252541	252573	-3	0.000306	_	_
33	P	214174	214206	250024	250056	-1	2.05e-07	_	_
33	P	122173	122205	238445	238477	0	2.07e-09	_	_
33	P	22054	22086	235394	235426	0	2.07e-09	_	_
33	P	93212	93244	235394	235426	-1	2.05e-07	_	_
33	P	31810	31842	235394	235426	-1	2.05e-07	_	_
33	P	157815	157847	233425	233457	-3	0.000306	_	_
33	P	101514	101546	231540	231572	-2	9.85e-06	_	_
33	P	78272	78304	223481	223513	0	2.07e-09	_	_
33	P	93211	93243	213995	214027	-1	2.05e-07	_	_
33	P	31809	31841	213995	214027	-1	2.05e-07	_	_
33	P	134103	134135	210076	210108	-3	0.000306	_	_
33	P	62633	62665	209847	209879	0	2.07e-09	_	_
33	P	82037	82069	199335	199367	0	2.07e-09	_	_
33	P	164329	164361	180912	180944	-3	0.000306	_	_
33	P	110864	110896	131538	131570	-3	0.000306	_	_
33	P	66375	66407	128587	128619	-2	9.85e-06	_	_
33	P	126059	126091	126059	126091	-3	0.000306	_	_
33	P	110941	110973	122173	122205	0	2.07e-09	_	_
33	P	34162	34194	96258	96290	0	2.07e-09	_	_
33	P	95564	95596	96258	96290	0	2.07e-09	_	_
33	P	72539	72571	95233	95265	-3	0.000306	_	_
33	P	33831	33863	72539	72571	-3	0.000306	_	_
33	P	13684	13716	48335	48367	0	2.07e-09	_	_
33	P	189	221	34856	34888	0	2.07e-09	_	orf143a
32	F	14128	14159	359037	359068	0	8.3e-09	_	nad6
32	F	2868	2899	139247	139278	-2	3.7e-05	atp1	_
32	F	9303	9334	256409	256440	0	8.3e-09	_	_
32	F	8230	8261	196089	196120	-3	0.00111	_	_
32	F	22105	22136	229060	229091	-1	7.96e-07	_	_
32	F	22131	22162	110968	110999	-3	0.00111	_	_
32	F	51376	51407	62802	62833	0	8.3e-09	_	_
32	F	51376	51407	229060	229091	0	8.3e-09	_	_
32	F	62802	62833	229060	229091	0	8.3e-09	_	_
32	F	229089	229120	238411	238442	-3	0.00111	_	_
32	F	49632	49663	141302	141333	-3	0.00111	_	orf240a
32	F	97555	97586	141302	141333	-3	0.00111	_	orf240a
32	F	141302	141333	355612	355643	-3	0.00111	orf240a	_
32	F	62802	62833	101497	101528	-3	0.00111	_	_
32	F	51376	51407	101497	101528	-3	0.00111	_	_
32	F	158975	159006	159006	159037	-3	0.00111	orf131b	_
32	F	16006	16037	336549	336580	0	8.3e-09	_	_
32	F	277129	277160	365954	365985	-3	0.00111	_	_
32	F	214159	214190	365954	365985	-3	0.00111	_	_
32	F	231499	231530	235395	235426	-3	0.00111	_	_
32	F	213995	214026	235395	235426	-2	3.7e-05	_	_
32	F	223737	223768	336103	336134	-3	0.00111	_	_
32	F	226337	226368	308613	308644	-1	7.96e-07	_	_
32	F	39196	39227	308613	308644	-1	7.96e-07	_	_
32	F	61441	61472	98127	98158	-3	0.00111	_	_
32	F	61441	61472	356184	356215	-3	0.00111	_	_
32	F	247096	247127	249580	249611	-2	3.7e-05	_	_
32	F	22131	22162	199360	199391	-2	3.7e-05	_	orf151b
32	F	72328	72359	129022	129053	-2	3.7e-05	_	_
32	F	129022	129053	131506	131537	-2	3.7e-05	_	_
32	F	211003	211034	250151	250182	-1	7.96e-07	_	_
32	F	39226	39257	122188	122219	0	8.3e-09	_	_
32	F	199448	199479	347955	347986	0	8.3e-09	orf151b	orf121b;orf173a
32	F	253090	253121	298810	298841	-3	0.00111	_	_
32	F	62670	62701	271109	271140	0	8.3e-09	_	_
32	F	9333	9364	317984	318015	-1	7.96e-07	_	_
32	F	9333	9364	164327	164358	-1	7.96e-07	_	_
32	F	7774	7805	7819	7850	-3	0.00111	_	_
32	F	125511	125542	174130	174161	-3	0.00111	_	_
32	F	125511	125542	327792	327823	-3	0.00111	_	_
32	P	141302	141333	367698	367729	-3	0.00111	orf240a	_
32	P	62802	62833	365954	365985	0	8.3e-09	_	_
32	P	229060	229091	365954	365985	0	8.3e-09	_	_
32	P	101497	101528	365954	365985	-3	0.00111	_	_
32	P	95815	95846	359037	359068	0	8.3e-09	_	nad6
32	P	34413	34444	359037	359068	0	8.3e-09	_	nad6
32	P	211004	211035	350764	350795	-1	7.96e-07	_	_
32	P	234067	234098	338462	338493	-2	3.7e-05	orf124b;orf104a	_
32	P	235395	235426	338451	338482	-3	0.00111	_	_
32	P	253090	253121	327792	327823	-3	0.00111	_	_
32	P	39196	39227	317984	318015	-1	7.96e-07	_	_
32	P	226337	226368	317984	318015	-1	7.96e-07	_	_
32	P	9333	9364	308613	308644	-1	7.96e-07	_	_
32	P	125511	125542	298810	298841	-3	0.00111	_	_
32	P	61441	61472	280501	280532	-3	0.00111	_	_
32	P	51376	51407	277129	277160	-3	0.00111	_	_
32	P	62802	62833	277129	277160	-3	0.00111	_	_
32	P	22131	22162	267654	267685	-3	0.00111	_	_
32	P	39226	39257	256409	256440	0	8.3e-09	_	_
32	P	174130	174161	253090	253121	-3	0.00111	_	_
32	P	131506	131537	249580	249611	-2	3.7e-05	_	_
32	P	72328	72359	249580	249611	-2	3.7e-05	_	_
32	P	129022	129053	247096	247127	-2	3.7e-05	_	_
32	P	164327	164358	226337	226368	-1	7.96e-07	_	_
32	P	51376	51407	214159	214190	-3	0.00111	_	_
32	P	62802	62833	214159	214190	-3	0.00111	_	_
32	P	22054	22085	213995	214026	-2	3.7e-05	_	_
32	P	128451	128482	211003	211034	-1	7.96e-07	_	_
32	P	62548	62579	210000	210031	0	8.3e-09	_	_
32	P	40295	40326	196089	196120	-3	0.00111	_	_
32	P	39196	39227	164327	164358	-1	7.96e-07	_	_
32	P	90067	90098	148636	148667	-3	0.00111	_	trnW-CCA
32	P	139104	139135	144409	144440	-3	0.00111	_	_
32	P	45657	45688	139247	139278	-2	3.7e-05	atp1	_
32	P	9303	9334	122188	122219	0	8.3e-09	_	_
32	P	62670	62701	107514	107545	0	8.3e-09	_	_
32	P	7774	7805	40703	40734	-3	0.00111	_	orf102a
31	F	7339	7369	305898	305928	-3	0.00403	_	_
31	F	7339	7369	305879	305909	-3	0.00403	_	_
31	F	7339	7369	305860	305890	-3	0.00403	_	_
31	F	12454	12484	12832	12862	0	3.32e-08	_	atp9
31	F	46895	46925	95609	95639	-1	3.09e-06	atp1	_
31	F	34207	34237	46895	46925	-1	3.09e-06	_	atp1
31	F	305914	305944	322837	322867	-3	0.00403	_	_
31	F	169175	169205	305914	305944	-3	0.00403	_	_
31	F	195702	195732	345350	345380	-2	0.000139	_	_
31	F	107581	107611	347740	347770	-1	3.09e-06	_	orf173a
31	F	316074	316104	316206	316236	0	3.32e-08	_	_
31	F	162549	162579	316074	316104	0	3.32e-08	_	_
31	F	162417	162447	316206	316236	0	3.32e-08	_	_
31	F	162417	162447	162549	162579	0	3.32e-08	_	_
31	F	221625	221655	283820	283850	0	3.32e-08	_	orf102d
31	F	144409	144439	296255	296285	-3	0.00403	_	_
31	F	72353	72383	191756	191786	-1	3.09e-06	_	_
31	F	119218	119248	139222	139252	0	3.32e-08	_	_
31	F	189702	189732	199330	199360	-3	0.00403	_	_
31	F	60163	60193	199330	199360	-3	0.00403	_	_
31	F	22131	22161	252621	252651	-2	0.000139	_	_
31	F	211004	211034	291345	291375	0	3.32e-08	_	_
31	F	1631	1661	14335	14365	-1	3.09e-06	atp1	_
31	F	98197	98227	262076	262106	-1	3.09e-06	_	_
31	F	262076	262106	356254	356284	-1	3.09e-06	_	_
31	F	128404	128434	350856	350886	0	3.32e-08	_	_
31	F	214193	214223	350856	350886	0	3.32e-08	_	_
31	F	336077	336107	350856	350886	0	3.32e-08	_	_
31	F	182414	182444	350856	350886	0	3.32e-08	_	_
31	F	13794	13824	105922	105952	0	3.32e-08	_	_
31	F	128511	128541	308609	308639	-1	3.09e-06	_	_
31	F	301858	301888	308609	308639	-1	3.09e-06	_	_
31	F	276924	276954	276960	276990	-2	0.000139	orf275a;cox2	orf275a;cox2
31	F	250190	250220	256412	256442	0	3.32e-08	_	_
31	F	52261	52291	52315	52345	0	3.32e-08	_	_
31	F	20726	20756	128591	128621	0	3.32e-08	_	_
31	F	21832	21862	39241	39271	-3	0.00403	_	_
31	F	82039	82069	266923	266953	-3	0.00403	_	_
31	F	205664	205694	231476	231506	-3	0.00403	_	_
31	F	128380	128410	308609	308639	-3	0.00403	_	_
31	F	128442	128472	277120	277150	-3	0.00403	_	_
31	F	136812	136842	288651	288681	0	3.32e-08	_	_
31	F	229151	229181	346790	346820	-1	3.09e-06	_	_
31	F	110066	110096	188272	188302	-3	0.00403	_	orf108a-1
31	F	58733	58763	110066	110096	-3	0.00403	orf108a-2	_
31	F	147878	147908	320699	320729	-3	0.00403	_	_
31	F	147878	147908	167037	167067	-3	0.00403	_	_
31	F	184287	184317	241790	241820	0	3.32e-08	_	_
31	F	252623	252653	338473	338503	-2	0.000139	_	_
31	F	138561	138591	337712	337742	-3	0.00403	_	_
31	F	234000	234030	275891	275921	-3	0.00403	orf124b;orf104a	orf110c
31	F	101525	101555	199310	199340	-1	3.09e-06	_	_
31	F	199310	199340	292035	292065	-1	3.09e-06	_	_
31	F	96150	96180	272702	272732	0	3.32e-08	_	_
31	F	34748	34778	272702	272732	0	3.32e-08	_	_
31	F	101507	101537	250161	250191	-3	0.00403	_	_
31	F	250014	250044	347706	347736	-2	0.000139	_	orf173a
31	F	365016	365046	365070	365100	0	3.32e-08	_	_
31	F	268123	268153	346920	346950	-3	0.00403	_	_
31	F	250092	250122	317989	318019	-1	3.09e-06	_	_
31	F	164332	164362	250092	250122	-1	3.09e-06	_	_
31	F	317989	318019	324745	324775	-1	3.09e-06	_	_
31	F	164332	164362	324745	324775	-1	3.09e-06	_	_
31	F	171083	171113	317989	318019	-1	3.09e-06	_	_
31	F	164332	164362	171083	171113	-1	3.09e-06	_	_
31	F	250223	250253	317989	318019	-3	0.00403	_	_
31	F	164332	164362	250223	250253	-3	0.00403	_	_
31	F	310392	310422	310524	310554	0	3.32e-08	_	_
31	F	335256	335286	350765	350795	-1	3.09e-06	_	_
31	F	181593	181623	350765	350795	-1	3.09e-06	_	_
31	F	209796	209826	350765	350795	-1	3.09e-06	_	_
31	F	128451	128481	350765	350795	-2	0.000139	_	_
31	F	122186	122216	128413	128443	0	3.32e-08	_	_
31	F	324444	324474	344901	344931	-3	0.00403	_	_
31	F	170782	170812	344901	344931	-3	0.00403	_	_
31	F	9124	9154	142678	142708	-2	0.000139	_	_
31	F	101667	101697	101703	101733	-2	0.000139	cox2;orf284a	cox2;orf284a
31	F	190476	190506	198819	198849	-3	0.00403	_	_
31	F	26995	27025	139105	139135	-2	0.000139	_	_
31	F	139105	139135	330348	330378	-2	0.000139	_	_
31	F	139105	139135	176686	176716	-2	0.000139	_	_
31	F	120746	120776	212911	212941	-1	3.09e-06	_	_
31	F	49642	49672	141312	141342	-3	0.00403	_	orf240a
31	F	97565	97595	141312	141342	-3	0.00403	_	orf240a
31	F	141312	141342	355622	355652	-3	0.00403	orf240a	_
31	F	303766	303796	320689	320719	-3	0.00403	_	_
31	F	167027	167057	303766	303796	-3	0.00403	_	_
31	F	83985	84015	277091	277121	-3	0.00403	_	_
31	F	37801	37831	282113	282143	-1	3.09e-06	_	orf116c
31	P	141312	141342	367689	367719	-3	0.00403	orf240a	_
31	P	52315	52345	365070	365100	0	3.32e-08	_	_
31	P	52261	52291	365016	365046	0	3.32e-08	_	_
31	P	287808	287838	358859	358889	-3	0.00403	_	nad6
31	P	290524	290554	350856	350886	0	3.32e-08	_	_
31	P	250199	250229	350856	350886	0	3.32e-08	_	_
31	P	291345	291375	350765	350795	-1	3.09e-06	_	_
31	P	250152	250182	350765	350795	-2	0.000139	_	_
31	P	285175	285205	350547	350577	-2	0.000139	_	_
31	P	271043	271073	347740	347770	-1	3.09e-06	_	orf173a
31	P	128589	128619	347706	347736	-2	0.000139	_	orf173a
31	P	110500	110530	346920	346950	-3	0.00403	_	_
31	P	302159	302189	344901	344931	-3	0.00403	_	_
31	P	125979	126009	338473	338503	-2	0.000139	_	_
31	P	211004	211034	335256	335286	0	3.32e-08	_	_
31	P	199310	199340	334566	334596	-1	3.09e-06	_	_
31	P	144409	144439	330348	330378	-3	0.00403	_	_
31	P	308609	308639	324745	324775	-1	3.09e-06	_	_
31	P	167027	167057	322837	322867	-3	0.00403	_	_
31	P	320689	320719	322837	322867	-3	0.00403	_	_
31	P	7339	7369	320743	320773	-3	0.00403	_	_
31	P	7339	7369	320724	320754	-3	0.00403	_	_
31	P	7339	7369	320705	320735	-3	0.00403	_	_
31	P	169175	169205	320689	320719	-3	0.00403	_	_
31	P	128511	128541	317989	318019	-1	3.09e-06	_	_
31	P	301858	301888	317989	318019	-1	3.09e-06	_	_
31	P	128380	128410	317989	318019	-3	0.00403	_	_
31	P	310524	310554	316206	316236	0	3.32e-08	_	_
31	P	310392	310422	316074	316104	0	3.32e-08	_	_
31	P	162549	162579	310524	310554	0	3.32e-08	_	_
31	P	162417	162447	310392	310422	0	3.32e-08	_	_
31	P	171083	171113	308609	308639	-1	3.09e-06	_	_
31	P	250092	250122	308609	308639	-1	3.09e-06	_	_
31	P	250223	250253	308609	308639	-3	0.00403	_	_
31	P	303766	303796	305914	305944	-3	0.00403	_	_
31	P	147878	147908	305904	305934	-3	0.00403	_	_
31	P	164332	164362	301858	301888	-1	3.09e-06	_	_
31	P	139105	139135	296255	296285	-2	0.000139	_	_
31	P	241790	241820	288651	288681	0	3.32e-08	_	_
31	P	10731	10761	282113	282143	-1	3.09e-06	_	orf116c
31	P	262076	262106	280432	280462	-1	3.09e-06	_	_
31	P	250161	250191	277120	277150	-3	0.00403	_	_
31	P	199310	199340	277102	277132	-1	3.09e-06	_	_
31	P	101703	101733	276960	276990	-2	0.000139	cox2;orf284a	orf275a;cox2
31	P	101667	101697	276924	276954	-2	0.000139	cox2;orf284a	orf275a;cox2
31	P	13794	13824	272702	272732	0	3.32e-08	_	_
31	P	188272	188302	268557	268587	-3	0.00403	orf108a-1	_
31	P	58733	58763	268557	268587	-3	0.00403	orf108a-2	_
31	P	139222	139252	259380	259410	0	3.32e-08	_	_
31	P	212911	212941	257852	257882	-1	3.09e-06	_	_
31	P	128413	128443	256412	256442	0	3.32e-08	_	_
31	P	122186	122216	250190	250220	0	3.32e-08	_	_
31	P	20726	20756	250012	250042	0	3.32e-08	_	_
31	P	156076	156106	235766	235796	-3	0.00403	_	_
31	P	156358	156388	235164	235194	-3	0.00403	_	_
31	P	102734	102764	234000	234030	-3	0.00403	orf112b	orf124b;orf104a
31	P	209796	209826	211004	211034	0	3.32e-08	_	_
31	P	181593	181623	211004	211034	0	3.32e-08	_	_
31	P	180903	180933	199310	199340	-1	3.09e-06	_	_
31	P	67186	67216	188754	188784	-3	0.00403	_	_
31	P	136812	136842	184287	184317	0	3.32e-08	_	_
31	P	144409	144439	176686	176716	-3	0.00403	_	_
31	P	167027	167057	169175	169205	-3	0.00403	_	_
31	P	7339	7369	167081	167111	-3	0.00403	_	_
31	P	7339	7369	167062	167092	-3	0.00403	_	_
31	P	7339	7369	167043	167073	-3	0.00403	_	_
31	P	128511	128541	164332	164362	-1	3.09e-06	_	_
31	P	128380	128410	164332	164362	-3	0.00403	_	_
31	P	26995	27025	144409	144439	-3	0.00403	_	_
31	P	101507	101537	128442	128472	-3	0.00403	_	_
31	P	22131	22161	125981	126011	-2	0.000139	_	_
31	P	98197	98227	116544	116574	-1	3.09e-06	_	_
31	P	82039	82069	111699	111729	-3	0.00403	_	_
31	P	96150	96180	105922	105952	0	3.32e-08	_	_
31	P	34748	34778	105922	105952	0	3.32e-08	_	_
31	P	83985	84015	101536	101566	-3	0.00403	_	_
31	P	1631	1661	95609	95639	-1	3.09e-06	atp1	_
31	P	59215	59245	67186	67216	-3	0.00403	_	_
31	P	20724	20754	66375	66405	-2	0.000139	_	_
31	P	64800	64830	66011	66041	-2	0.000139	rps4	_
31	P	14335	14365	46895	46925	-1	3.09e-06	_	atp1
31	P	12832	12862	36089	36119	0	3.32e-08	atp9	_
31	P	12454	12484	35711	35741	0	3.32e-08	_	atp9
31	P	1631	1661	34207	34237	-1	3.09e-06	atp1	_
30	F	283641	283670	353548	353577	-3	0.0145	orf102d	_
30	F	7341	7370	353547	353576	-3	0.0145	_	_
30	F	305903	305932	353550	353579	-2	0.00052	_	_
30	F	34868	34897	45343	45372	-2	0.00052	orf143a	_
30	F	230252	230281	279567	279596	-3	0.0145	_	_
30	F	110971	111000	275893	275922	-3	0.0145	_	orf110c
30	F	337620	337649	353546	353575	-3	0.0145	_	_
30	F	72202	72231	100844	100873	-2	0.00052	_	_
30	F	100844	100873	131380	131409	-2	0.00052	_	_
30	F	12459	12488	13196	13225	-3	0.0145	_	_
30	F	13195	13224	368533	368562	-3	0.0145	_	_
30	F	12455	12484	368530	368559	0	1.33e-07	_	_
30	F	102733	102762	267653	267682	-3	0.0145	orf112b	_
30	F	240047	240076	336101	336130	-3	0.0145	_	_
30	F	128383	128412	226336	226365	-2	0.00052	_	_
30	F	66463	66492	186465	186494	-1	1.19e-05	_	_
30	F	66432	66461	186463	186492	-2	0.00052	_	_
30	F	66403	66432	186463	186492	-2	0.00052	_	_
30	F	56926	56955	66463	66492	-1	1.19e-05	_	_
30	F	56924	56953	66432	66461	-2	0.00052	_	_
30	F	56924	56953	66403	66432	-2	0.00052	_	_
30	F	22109	22138	62806	62835	-2	0.00052	_	_
30	F	22066	22095	290540	290569	-2	0.00052	_	_
30	F	242250	242279	317668	317697	-3	0.0145	_	_
30	F	164011	164040	242250	242279	-3	0.0145	_	_
30	F	183397	183426	230254	230283	-3	0.0145	orf135a-2	_
30	F	252628	252657	337626	337655	-2	0.00052	_	_
30	F	22133	22162	275892	275921	-3	0.0145	_	orf110c
30	F	22132	22161	337620	337649	-3	0.0145	_	_
30	F	252622	252651	275891	275920	-2	0.00052	_	orf110c
30	F	110975	111004	199367	199396	-2	0.00052	_	orf151b
30	F	22080	22109	273882	273911	-3	0.0145	_	_
30	F	148371	148400	250230	250259	-2	0.00052	_	_
30	F	9345	9374	148371	148400	-1	1.19e-05	_	_
30	F	131531	131560	148366	148395	-3	0.0145	_	_
30	F	148368	148397	268555	268584	-2	0.00052	_	_
30	F	9345	9374	268558	268587	-2	0.00052	_	_
30	F	256396	256425	268555	268584	-3	0.0145	_	_
30	F	250160	250189	291353	291382	-2	0.00052	_	_
30	F	61437	61466	346710	346739	-3	0.0145	_	_
30	R	289001	289030	289004	289033	-3	0.0145	_	_
30	F	338326	338355	346733	346762	-2	0.00052	_	_
30	F	291941	291970	346733	346762	-2	0.00052	_	_
30	F	134145	134174	346733	346762	-2	0.00052	_	_
30	F	72073	72102	346733	346762	-2	0.00052	_	_
30	F	131251	131280	346733	346762	-2	0.00052	_	_
30	F	80492	80521	118192	118221	-2	0.00052	_	_
30	F	62895	62924	262987	263016	-3	0.0145	_	_
30	F	111695	111724	189703	189732	-3	0.0145	_	_
30	F	60164	60193	111695	111724	-3	0.0145	_	_
30	F	78603	78632	296200	296229	-2	0.00052	_	_
30	F	277823	277852	289551	289580	-3	0.0145	_	orf135a-1
30	F	78148	78177	284699	284728	-3	0.0145	_	rrn18
30	F	128512	128541	277111	277140	-2	0.00052	_	_
30	F	277111	277140	301859	301888	-2	0.00052	_	_
30	F	128510	128539	334573	334602	-3	0.0145	_	_
30	F	301857	301886	334573	334602	-3	0.0145	_	_
30	F	247129	247158	334573	334602	-3	0.0145	_	_
30	F	334573	334602	350797	350826	-3	0.0145	_	_
30	F	128510	128539	180910	180939	-3	0.0145	_	_
30	F	180910	180939	301857	301886	-3	0.0145	_	_
30	F	180910	180939	247129	247158	-3	0.0145	_	_
30	F	180910	180939	350797	350826	-3	0.0145	_	_
30	F	128571	128600	277109	277138	-3	0.0145	_	_
30	F	128571	128600	334573	334602	-3	0.0145	_	_
30	F	128571	128600	180910	180939	-3	0.0145	_	_
30	F	324981	325010	325010	325039	-2	0.00052	_	_
30	F	171319	171348	325010	325039	-2	0.00052	_	_
30	F	171348	171377	324981	325010	-2	0.00052	_	_
30	F	171319	171348	171348	171377	-2	0.00052	_	_
30	F	111475	111504	111537	111566	-3	0.0145	_	_
30	F	280431	280460	280775	280804	-3	0.0145	_	_
30	F	280431	280460	367400	367429	-3	0.0145	_	_
30	F	250225	250254	338414	338443	-2	0.00052	_	_
30	F	9335	9364	338409	338438	-2	0.00052	_	_
30	F	250222	250251	292026	292055	-3	0.0145	_	_
30	F	9335	9364	292024	292053	-2	0.00052	_	_
30	F	250031	250060	292027	292056	-3	0.0145	_	_
30	F	93232	93261	292027	292056	-3	0.0145	_	_
30	F	31830	31859	292027	292056	-3	0.0145	_	_
30	F	101517	101546	250031	250060	-3	0.0145	_	_
30	F	93232	93261	101517	101546	-3	0.0145	_	_
30	F	31830	31859	101517	101546	-3	0.0145	_	_
30	F	250094	250123	338414	338443	-2	0.00052	_	_
30	F	250092	250121	292027	292056	-3	0.0145	_	_
30	F	324747	324776	338414	338443	-2	0.00052	_	_
30	F	292027	292056	324745	324774	-3	0.0145	_	_
30	F	171085	171114	338414	338443	-2	0.00052	_	_
30	F	171083	171112	292027	292056	-3	0.0145	_	_
30	F	72297	72326	338414	338443	-2	0.00052	_	_
30	F	72295	72324	292027	292056	-3	0.0145	_	_
30	F	131475	131504	338414	338443	-2	0.00052	_	_
30	F	131473	131502	292027	292056	-3	0.0145	_	_
30	F	250033	250062	250094	250123	-2	0.00052	_	_
30	F	93234	93263	250094	250123	-2	0.00052	_	_
30	F	31832	31861	250094	250123	-2	0.00052	_	_
30	F	250033	250062	324747	324776	-2	0.00052	_	_
30	F	93234	93263	324747	324776	-2	0.00052	_	_
30	F	31832	31861	324747	324776	-2	0.00052	_	_
30	F	171085	171114	250033	250062	-2	0.00052	_	_
30	F	93234	93263	171085	171114	-2	0.00052	_	_
30	F	31832	31861	171085	171114	-2	0.00052	_	_
30	F	72297	72326	250033	250062	-2	0.00052	_	_
30	F	72297	72326	93234	93263	-2	0.00052	_	_
30	F	31832	31861	72297	72326	-2	0.00052	_	_
30	F	131475	131504	250033	250062	-2	0.00052	_	_
30	F	93234	93263	131475	131504	-2	0.00052	_	_
30	F	31832	31861	131475	131504	-2	0.00052	_	_
30	F	68909	68938	318803	318832	-3	0.0145	_	_
30	F	68909	68938	165146	165175	-3	0.0145	_	_
30	F	128535	128564	350856	350885	0	1.33e-07	_	_
30	F	93217	93246	282750	282779	-3	0.0145	_	_
30	F	31815	31844	282750	282779	-3	0.0145	_	_
30	F	250103	250132	364586	364615	-2	0.00052	_	_
30	F	324756	324785	364586	364615	-2	0.00052	_	_
30	F	171094	171123	364586	364615	-2	0.00052	_	_
30	F	72306	72335	364586	364615	-2	0.00052	_	_
30	F	131484	131513	364586	364615	-2	0.00052	_	_
30	F	256415	256444	290518	290547	-2	0.00052	_	_
30	F	343473	343502	343544	343573	-3	0.0145	orf100c	orf100c
30	F	9306	9335	250190	250219	-1	1.19e-05	_	_
30	F	210420	210449	262560	262589	-2	0.00052	orf134a	_
30	F	247224	247253	277784	277813	-2	0.00052	_	_
30	F	52746	52775	128501	128530	-2	0.00052	_	_
30	F	52746	52775	301848	301877	-2	0.00052	_	_
30	F	52746	52775	247120	247149	-2	0.00052	_	_
30	F	102735	102764	125981	126010	-2	0.00052	orf112b	_
30	F	195724	195753	234058	234087	-3	0.0145	_	orf124b;orf104a
30	F	95760	95789	354686	354715	-3	0.0145	_	orf310a
30	F	34358	34387	354686	354715	-3	0.0145	_	orf310a
30	F	308715	308744	338320	338349	-3	0.0145	_	_
30	F	291935	291964	308715	308744	-3	0.0145	_	_
30	F	134139	134168	308715	308744	-3	0.0145	_	_
30	F	72067	72096	308715	308744	-3	0.0145	_	_
30	F	131245	131274	308715	308744	-3	0.0145	_	_
30	F	128381	128410	277111	277140	-2	0.00052	_	_
30	F	128379	128408	334573	334602	-3	0.0145	_	_
30	F	128379	128408	180910	180939	-3	0.0145	_	_
30	F	128379	128408	231538	231567	-2	0.00052	_	_
30	F	226337	226366	334578	334607	-2	0.00052	_	_
30	F	180915	180944	226337	226366	-2	0.00052	_	_
30	F	226337	226366	231543	231572	-2	0.00052	_	_
30	F	39196	39225	334578	334607	-2	0.00052	_	_
30	F	39196	39225	180915	180944	-2	0.00052	_	_
30	F	39191	39220	231538	231567	-2	0.00052	_	_
30	F	110069	110098	122203	122232	-3	0.0145	_	_
30	F	289337	289366	317876	317905	-3	0.0145	_	_
30	F	164219	164248	289337	289366	-3	0.0145	_	_
30	F	96056	96085	345293	345322	-3	0.0145	_	_
30	F	34654	34683	345293	345322	-3	0.0145	_	_
30	F	126473	126502	280927	280956	-3	0.0145	nad4;orf174a	_
30	F	72203	72232	93248	93277	-3	0.0145	_	_
30	F	31846	31875	72203	72232	-3	0.0145	_	_
30	F	93248	93277	131381	131410	-3	0.0145	_	_
30	F	31846	31875	131381	131410	-3	0.0145	_	_
30	F	317838	317867	317881	317910	-3	0.0145	_	_
30	F	164224	164253	317838	317867	-3	0.0145	_	_
30	F	164181	164210	317881	317910	-3	0.0145	_	_
30	F	164181	164210	164224	164253	-3	0.0145	_	_
30	F	317884	317913	334667	334696	-3	0.0145	_	_
30	F	164227	164256	334667	334696	-3	0.0145	_	_
30	F	181004	181033	317884	317913	-3	0.0145	_	_
30	F	164227	164256	181004	181033	-3	0.0145	_	_
30	F	209207	209236	317884	317913	-3	0.0145	orf107a	_
30	F	164227	164256	209207	209236	-3	0.0145	_	orf107a
30	F	231632	231661	317884	317913	-3	0.0145	_	_
30	F	164227	164256	231632	231661	-3	0.0145	_	_
30	F	244465	244494	317884	317913	-3	0.0145	_	_
30	F	164227	164256	244465	244494	-3	0.0145	_	_
30	F	247359	247388	317884	317913	-3	0.0145	_	_
30	F	164227	164256	247359	247388	-3	0.0145	_	_
30	F	236006	236035	263278	263307	-2	0.00052	orf112c	orf140a-1
30	F	199721	199750	320702	320731	-3	0.0145	orf151b	_
30	F	167040	167069	199721	199750	-3	0.0145	_	orf151b
30	F	22135	22164	338475	338504	-3	0.0145	_	_
30	F	183385	183414	183448	183477	-3	0.0145	orf135a-2	orf135a-2
30	F	61440	61469	359589	359618	-3	0.0145	_	_
30	F	138561	138590	290506	290535	-2	0.00052	_	_
30	F	22133	22162	234001	234030	-2	0.00052	_	orf124b;orf104a
30	F	234000	234029	252622	252651	-3	0.0145	orf124b;orf104a	_
30	F	337627	337656	337712	337741	-3	0.0145	_	_
30	F	138561	138590	337627	337656	-3	0.0145	_	_
30	F	152224	152253	324122	324151	-3	0.0145	_	_
30	F	152224	152253	170460	170489	-3	0.0145	_	_
30	F	301594	301623	301623	301652	-2	0.00052	_	_
30	F	261735	261764	283932	283961	-3	0.0145	_	orf102d
30	F	49934	49963	335349	335378	0	1.33e-07	_	_
30	F	97857	97886	335349	335378	0	1.33e-07	_	_
30	F	335349	335378	355914	355943	0	1.33e-07	_	_
30	F	49934	49963	181686	181715	0	1.33e-07	_	_
30	F	97857	97886	181686	181715	0	1.33e-07	_	_
30	F	181686	181715	355914	355943	0	1.33e-07	_	_
30	F	49934	49963	262080	262109	0	1.33e-07	_	_
30	F	97857	97886	262080	262109	0	1.33e-07	_	_
30	F	262080	262109	355914	355943	0	1.33e-07	_	_
30	F	49931	49960	98198	98227	-3	0.0145	_	_
30	F	49931	49960	356255	356284	-3	0.0145	_	_
30	F	97854	97883	98198	98227	-3	0.0145	_	_
30	F	97854	97883	356255	356284	-3	0.0145	_	_
30	F	98198	98227	355911	355940	-3	0.0145	_	_
30	F	355911	355940	356255	356284	-3	0.0145	_	_
30	F	262076	262105	288282	288311	-2	0.00052	_	_
30	F	308715	308744	308758	308787	-3	0.0145	_	_
30	F	146923	146952	208646	208675	-3	0.0145	ccmC	trnI-CAU
30	F	346789	346818	365989	366018	-3	0.0145	_	_
30	F	202538	202567	285333	285362	-3	0.0145	_	_
30	F	45502	45531	200219	200248	-2	0.00052	atp1	_
30	F	66374	66403	347705	347734	-1	1.19e-05	_	orf173a
30	F	64692	64721	294313	294342	-2	0.00052	trnP-UGG	orf105c-2
30	F	128520	128549	128581	128610	-3	0.0145	_	_
30	F	128581	128610	301867	301896	-3	0.0145	_	_
30	F	201413	201442	221511	221540	-2	0.00052	_	_
30	F	100805	100834	183388	183417	-3	0.0145	_	orf135a-2
30	F	101516	101545	250222	250251	-2	0.00052	_	_
30	F	101517	101546	250092	250121	-2	0.00052	_	_
30	F	101517	101546	324745	324774	-2	0.00052	_	_
30	F	101517	101546	171083	171112	-2	0.00052	_	_
30	F	93267	93296	350742	350771	0	1.33e-07	_	_
30	F	31865	31894	350742	350771	0	1.33e-07	_	_
30	F	289491	289520	289554	289583	-3	0.0145	orf135a-1	orf135a-1
30	F	52863	52892	267214	267243	-3	0.0145	_	_
30	F	62871	62900	229135	229164	-3	0.0145	_	_
30	F	111407	111436	364467	364496	-3	0.0145	_	_
30	F	267085	267114	267147	267176	-3	0.0145	_	_
30	F	128510	128539	231538	231567	-2	0.00052	_	_
30	F	231538	231567	301857	301886	-2	0.00052	_	_
30	F	231538	231567	247129	247158	-2	0.00052	_	_
30	F	231538	231567	350797	350826	-2	0.00052	_	_
30	F	128571	128600	247129	247158	-2	0.00052	_	_
30	F	128571	128600	350797	350826	-2	0.00052	_	_
30	F	39186	39215	110066	110095	-2	0.00052	_	_
30	F	67319	67348	79068	79097	-3	0.0145	_	_
30	F	67300	67329	231456	231485	-1	1.19e-05	_	_
30	F	67279	67308	231456	231485	-1	1.19e-05	_	_
30	F	67258	67287	231456	231485	-1	1.19e-05	_	_
30	F	67237	67266	231456	231485	-1	1.19e-05	_	_
30	F	3184	3213	13675	13704	-2	0.00052	_	_
30	F	122184	122213	336084	336113	-2	0.00052	_	_
30	F	122184	122213	182421	182450	-2	0.00052	_	_
30	F	210076	210105	336053	336082	-3	0.0145	_	_
30	F	182390	182419	210076	210105	-3	0.0145	_	_
30	R	183935	183964	183938	183967	-3	0.0145	_	_
30	F	102968	102997	107928	107957	-3	0.0145	_	_
30	F	72017	72046	267783	267812	-3	0.0145	_	_
30	F	52346	52375	111593	111622	-2	0.00052	_	_
30	F	131972	132001	199404	199433	-3	0.0145	_	orf151b
30	F	183600	183629	308721	308750	-3	0.0145	_	_
30	F	183556	183585	209843	209872	-1	1.19e-05	_	_
30	F	267029	267058	364985	365014	-2	0.00052	_	_
30	F	200086	200115	300751	300780	-3	0.0145	_	_
30	F	270697	270726	275657	275686	-3	0.0145	_	_
30	F	110066	110095	226327	226356	-3	0.0145	_	_
30	F	116541	116570	280773	280802	0	1.33e-07	_	_
30	F	116541	116570	367398	367427	0	1.33e-07	_	_
30	F	280773	280802	291253	291282	0	1.33e-07	_	_
30	F	291253	291282	367398	367427	0	1.33e-07	_	_
30	F	36138	36167	78339	78368	-1	1.19e-05	_	_
30	F	51412	51441	66374	66403	-3	0.0145	_	_
30	F	35348	35377	48799	48828	-3	0.0145	_	_
30	F	35348	35377	96722	96751	-3	0.0145	_	_
30	F	35348	35377	354779	354808	-3	0.0145	_	_
30	F	35348	35377	36085	36114	-3	0.0145	_	_
30	F	36089	36118	48803	48832	0	1.33e-07	_	_
30	F	36089	36118	96726	96755	0	1.33e-07	_	_
30	F	36089	36118	354783	354812	0	1.33e-07	_	_
30	F	35711	35740	354783	354812	0	1.33e-07	atp9	_
30	P	36089	36118	368530	368559	0	1.33e-07	_	_
30	P	35348	35377	368534	368563	-3	0.0145	_	_
30	P	262080	262109	367398	367427	0	1.33e-07	_	_
30	P	181686	181715	367398	367427	0	1.33e-07	_	_
30	P	335349	335378	367398	367427	0	1.33e-07	_	_
30	P	98198	98227	367401	367430	-3	0.0145	_	_
30	P	356255	356284	367401	367430	-3	0.0145	_	_
30	P	66374	66403	365920	365949	-3	0.0145	_	_
30	P	111593	111622	364986	365015	-2	0.00052	_	_
30	P	128501	128530	364586	364615	-2	0.00052	_	_
30	P	301848	301877	364586	364615	-2	0.00052	_	_
30	P	247120	247149	364586	364615	-2	0.00052	_	_
30	P	267214	267243	364469	364498	-3	0.0145	_	_
30	P	230252	230281	357120	357149	-3	0.0145	_	_
30	P	280775	280804	356256	356285	-3	0.0145	_	_
30	P	116541	116570	355914	355943	0	1.33e-07	_	_
30	P	291253	291282	355914	355943	0	1.33e-07	_	_
30	P	280431	280460	355912	355941	-3	0.0145	_	_
30	P	12455	12484	354783	354812	0	1.33e-07	_	_
30	P	13195	13224	354780	354809	-3	0.0145	_	_
30	P	167039	167068	353550	353579	-2	0.00052	_	_
30	P	320701	320730	353550	353579	-2	0.00052	_	_
30	P	7342	7371	350894	350923	-3	0.0145	_	_
30	P	250069	250098	350856	350885	0	1.33e-07	_	_
30	P	250033	250062	350797	350826	-2	0.00052	_	_
30	P	93234	93263	350797	350826	-2	0.00052	_	_
30	P	31832	31861	350797	350826	-2	0.00052	_	_
30	P	338414	338443	350797	350826	-2	0.00052	_	_
30	P	292027	292056	350799	350828	-3	0.0145	_	_
30	P	183397	183426	350727	350756	-3	0.0145	orf135a-2	_
30	P	51343	51372	346789	346818	-3	0.0145	_	_
30	P	334661	334690	346733	346762	-2	0.00052	_	_
30	P	180998	181027	346733	346762	-2	0.00052	_	_
30	P	209201	209230	346733	346762	-2	0.00052	orf107a	_
30	P	231626	231655	346733	346762	-2	0.00052	_	_
30	P	244459	244488	346733	346762	-2	0.00052	_	_
30	P	247353	247382	346733	346762	-2	0.00052	_	_
30	P	13888	13917	345294	345323	-3	0.0145	_	_
30	P	79066	79095	343736	343765	-3	0.0145	_	_
30	P	67321	67350	343732	343761	-3	0.0145	_	_
30	P	231477	231506	343712	343741	-2	0.00052	_	_
30	P	82097	82126	341682	341711	-3	0.0145	_	_
30	P	128510	128539	338414	338443	-2	0.00052	_	_
30	P	301857	301886	338414	338443	-2	0.00052	_	_
30	P	247129	247158	338414	338443	-2	0.00052	_	_
30	P	39191	39220	338414	338443	-2	0.00052	_	_
30	P	226337	226366	338409	338438	-2	0.00052	_	_
30	P	128379	128408	338414	338443	-2	0.00052	_	_
30	P	317884	317913	338320	338349	-3	0.0145	_	_
30	P	164227	164256	338320	338349	-3	0.0145	_	_
30	P	223731	223760	337711	337740	-3	0.0145	_	_
30	P	223732	223761	337625	337654	-3	0.0145	_	_
30	P	125975	126004	337626	337655	-2	0.00052	_	_
30	P	147883	147912	337621	337650	-3	0.0145	_	_
30	P	138561	138590	336096	336125	-2	0.00052	_	_
30	P	256415	256444	336084	336113	-2	0.00052	_	_
30	P	22066	22095	336062	336091	-2	0.00052	_	_
30	P	280773	280802	335349	335378	0	1.33e-07	_	_
30	P	250160	250189	335249	335278	-2	0.00052	_	_
30	P	308715	308744	334667	334696	-3	0.0145	_	_
30	P	31830	31859	334575	334604	-3	0.0145	_	_
30	P	93232	93261	334575	334604	-3	0.0145	_	_
30	P	250031	250060	334575	334604	-3	0.0145	_	_
30	P	131473	131502	334575	334604	-3	0.0145	_	_
30	P	72295	72324	334575	334604	-3	0.0145	_	_
30	P	171083	171112	334575	334604	-3	0.0145	_	_
30	P	324745	324774	334575	334604	-3	0.0145	_	_
30	P	250092	250121	334575	334604	-3	0.0145	_	_
30	P	250222	250251	334576	334605	-3	0.0145	_	_
30	P	9335	9364	334578	334607	-2	0.00052	_	_
30	P	64692	64721	332291	332320	-2	0.00052	trnP-UGG	orf105c-1
30	P	78603	78632	330404	330433	-2	0.00052	_	_
30	P	200086	200115	325853	325882	-3	0.0145	_	_
30	P	301623	301652	325010	325039	-2	0.00052	_	_
30	P	301594	301623	324981	325010	-2	0.00052	_	_
30	P	52746	52775	324756	324785	-2	0.00052	_	_
30	P	231538	231567	324747	324776	-2	0.00052	_	_
30	P	180910	180939	324747	324776	-3	0.0145	_	_
30	P	277111	277140	324745	324774	-2	0.00052	_	_
30	P	128581	128610	324737	324766	-3	0.0145	_	_
30	P	308758	308787	317884	317913	-3	0.0145	_	_
30	P	291935	291964	317884	317913	-3	0.0145	_	_
30	P	134139	134168	317884	317913	-3	0.0145	_	_
30	P	72067	72096	317884	317913	-3	0.0145	_	_
30	P	131245	131274	317884	317913	-3	0.0145	_	_
30	P	183600	183629	317878	317907	-3	0.0145	_	_
30	P	308715	308744	317841	317870	-3	0.0145	_	_
30	P	242250	242279	308931	308960	-3	0.0145	_	_
30	P	164224	164253	308761	308790	-3	0.0145	_	_
30	P	289337	289366	308723	308752	-3	0.0145	_	_
30	P	164181	164210	308718	308747	-3	0.0145	_	_
30	P	247359	247388	308715	308744	-3	0.0145	_	_
30	P	244465	244494	308715	308744	-3	0.0145	_	_
30	P	231632	231661	308715	308744	-3	0.0145	_	_
30	P	209207	209236	308715	308744	-3	0.0145	orf107a	_
30	P	181004	181033	308715	308744	-3	0.0145	_	_
30	P	68909	68938	307796	307825	-3	0.0145	_	_
30	P	199721	199750	305902	305931	-3	0.0145	orf151b	_
30	P	152224	152253	302482	302511	-3	0.0145	_	_
30	P	101517	101546	301859	301888	-2	0.00052	_	_
30	P	250033	250062	301857	301886	-2	0.00052	_	_
30	P	93234	93263	301857	301886	-2	0.00052	_	_
30	P	31832	31861	301857	301886	-2	0.00052	_	_
30	P	292027	292056	301859	301888	-3	0.0145	_	_
30	P	171348	171377	301623	301652	-2	0.00052	_	_
30	P	171319	171348	301594	301623	-2	0.00052	_	_
30	P	128571	128600	292029	292058	-3	0.0145	_	_
30	P	128510	128539	292029	292058	-3	0.0145	_	_
30	P	247129	247158	292029	292058	-3	0.0145	_	_
30	P	39196	39225	292024	292053	-2	0.00052	_	_
30	P	226337	226366	292024	292053	-2	0.00052	_	_
30	P	128379	128408	292029	292058	-3	0.0145	_	_
30	P	164227	164256	291935	291964	-3	0.0145	_	_
30	P	49934	49963	291253	291282	0	1.33e-07	_	_
30	P	97857	97886	291253	291282	0	1.33e-07	_	_
30	P	210076	210105	290549	290578	-3	0.0145	_	_
30	P	122184	122213	290518	290547	-2	0.00052	_	_
30	P	183448	183477	289554	289583	-3	0.0145	orf135a-2	orf135a-1
30	P	100805	100834	289551	289580	-3	0.0145	_	orf135a-1
30	P	230254	230283	289542	289571	-3	0.0145	_	orf135a-1
30	P	183385	183414	289491	289520	-3	0.0145	orf135a-2	orf135a-1
30	P	209843	209872	289383	289412	-1	1.19e-05	_	_
30	P	116886	116915	283932	283961	-3	0.0145	_	orf102d
30	P	252130	252159	280927	280956	-3	0.0145	nad4;orf134b	_
30	P	262080	262109	280773	280802	0	1.33e-07	_	_
30	P	181686	181715	280773	280802	0	1.33e-07	_	_
30	P	98198	98227	280776	280805	-3	0.0145	_	_
30	P	97854	97883	280432	280461	-3	0.0145	_	_
30	P	49931	49960	280432	280461	-3	0.0145	_	_
30	P	183388	183417	277823	277852	-3	0.0145	orf135a-2	_
30	P	72202	72231	277784	277813	-2	0.00052	_	_
30	P	131380	131409	277784	277813	-2	0.00052	_	_
30	P	171083	171112	277111	277140	-2	0.00052	_	_
30	P	250092	250121	277111	277140	-2	0.00052	_	_
30	P	250222	250251	277112	277141	-2	0.00052	_	_
30	P	31830	31859	277111	277140	-3	0.0145	_	_
30	P	93232	93261	277111	277140	-3	0.0145	_	_
30	P	250031	250060	277111	277140	-3	0.0145	_	_
30	P	267653	267682	275893	275922	-3	0.0145	_	orf110c
30	P	125981	126010	275891	275920	-2	0.00052	_	orf110c
30	P	107928	107957	275657	275686	-3	0.0145	_	_
30	P	102968	102997	270697	270726	-3	0.0145	_	_
30	P	226327	226356	268558	268587	-3	0.0145	_	_
30	P	39186	39215	268558	268587	-2	0.00052	_	_
30	P	122203	122232	268555	268584	-3	0.0145	_	_
30	P	199367	199396	267649	267678	-2	0.00052	orf151b	_
30	P	111537	111566	267148	267177	-3	0.0145	_	_
30	P	111475	111504	267086	267115	-3	0.0145	_	_
30	P	52346	52375	267030	267059	-2	0.00052	_	_
30	P	60164	60193	266928	266957	-3	0.0145	_	_
30	P	189703	189732	266928	266957	-3	0.0145	_	_
30	P	80492	80521	260409	260438	-2	0.00052	_	_
30	P	182421	182450	256415	256444	-2	0.00052	_	_
30	P	110069	110098	256396	256425	-3	0.0145	_	_
30	P	123071	123100	255540	255569	-1	1.19e-05	orf212a	_
30	P	102735	102764	252622	252651	-2	0.00052	orf112b	_
30	P	226336	226365	250221	250250	-2	0.00052	_	_
30	P	180910	180939	250225	250254	-3	0.0145	_	_
30	P	231538	231567	250225	250254	-2	0.00052	_	_
30	P	52746	52775	250103	250132	-2	0.00052	_	_
30	P	231538	231567	250094	250123	-2	0.00052	_	_
30	P	180910	180939	250094	250123	-3	0.0145	_	_
30	P	128581	128610	250084	250113	-3	0.0145	_	_
30	P	247129	247158	250033	250062	-2	0.00052	_	_
30	P	180910	180939	250033	250062	-3	0.0145	_	_
30	P	128520	128549	250023	250052	-3	0.0145	_	_
30	P	100844	100873	247224	247253	-2	0.00052	_	_
30	P	93248	93277	247223	247252	-3	0.0145	_	_
30	P	31846	31875	247223	247252	-3	0.0145	_	_
30	P	93234	93263	247129	247158	-2	0.00052	_	_
30	P	31832	31861	247129	247158	-2	0.00052	_	_
30	P	148366	148395	247073	247102	-3	0.0145	_	_
30	P	199404	199433	246632	246661	-3	0.0145	orf151b	_
30	P	115344	115373	236006	236035	-2	0.00052	orf140a-2	orf112c
30	P	156374	156403	235149	235178	-1	1.19e-05	_	_
30	P	156675	156704	234791	234820	-3	0.0145	_	rrn26
30	P	72363	72392	234077	234106	-3	0.0145	_	orf124b;orf104a
30	P	7342	7371	234057	234086	-3	0.0145	_	orf124b;orf104a
30	P	125981	126010	234000	234029	-3	0.0145	_	orf124b;orf104a
30	P	157632	157661	233609	233638	-3	0.0145	_	_
30	P	158337	158366	232923	232952	-3	0.0145	_	_
30	P	131475	131504	231538	231567	-2	0.00052	_	_
30	P	72297	72326	231538	231567	-2	0.00052	_	_
30	P	171085	171114	231538	231567	-2	0.00052	_	_
30	P	9335	9364	231543	231572	-2	0.00052	_	_
30	P	99063	99092	230252	230281	-3	0.0145	_	_
30	P	196313	196342	224603	224632	-1	1.19e-05	_	_
30	P	219325	219354	219329	219358	-3	0.0145	_	_
30	P	62471	62500	212743	212772	-3	0.0145	_	_
30	P	116062	116091	210420	210449	-2	0.00052	_	orf134a
30	P	78106	78135	204360	204389	-3	0.0145	orf166a	_
30	P	3025	3054	200219	200248	-2	0.00052	atp1	_
30	P	172191	172220	200086	200115	-3	0.0145	_	_
30	P	66375	66404	198988	199017	-3	0.0145	_	_
30	P	60611	60640	193952	193981	-2	0.00052	_	_
30	P	82044	82073	189703	189732	-1	1.19e-05	_	_
30	P	72363	72392	186821	186850	-3	0.0145	_	_
30	P	164219	164248	183602	183631	-3	0.0145	_	_
30	P	138561	138590	182433	182462	-2	0.00052	_	_
30	P	22066	22095	182399	182428	-2	0.00052	_	_
30	P	31830	31859	180912	180941	-3	0.0145	_	_
30	P	93232	93261	180912	180941	-3	0.0145	_	_
30	P	131473	131502	180912	180941	-3	0.0145	_	_
30	P	72295	72324	180912	180941	-3	0.0145	_	_
30	P	171083	171112	180912	180941	-3	0.0145	_	_
30	P	9335	9364	180915	180944	-2	0.00052	_	_
30	P	64692	64721	178629	178658	-2	0.00052	trnP-UGG	orf105c-3
30	P	78603	78632	176742	176771	-2	0.00052	_	_
30	P	52746	52775	171094	171123	-2	0.00052	_	_
30	P	128581	128610	171075	171104	-3	0.0145	_	_
30	P	134139	134168	164227	164256	-3	0.0145	_	_
30	P	72067	72096	164227	164256	-3	0.0145	_	_
30	P	131245	131274	164227	164256	-3	0.0145	_	_
30	P	39186	39215	148371	148400	-1	1.19e-05	_	_
30	P	128374	128403	148371	148400	-2	0.00052	_	_
30	P	110069	110098	148368	148397	-2	0.00052	_	_
30	P	24559	24588	147881	147910	-3	0.0145	_	_
30	P	141531	141560	141531	141560	-2	0.00052	_	_
30	P	52746	52775	131484	131513	-2	0.00052	_	_
30	P	128571	128600	131475	131504	-2	0.00052	_	_
30	P	72297	72326	128571	128600	-2	0.00052	_	_
30	P	101517	101546	128573	128602	-3	0.0145	_	_
30	P	101517	101546	128512	128541	-2	0.00052	_	_
30	P	93234	93263	128510	128539	-2	0.00052	_	_
30	P	31832	31861	128510	128539	-2	0.00052	_	_
30	P	9306	9335	128414	128443	-1	1.19e-05	_	_
30	P	101516	101545	128382	128411	-2	0.00052	_	_
30	P	49934	49963	116541	116570	0	1.33e-07	_	_
30	P	97857	97886	116541	116570	0	1.33e-07	_	_
30	P	62895	62924	115635	115664	-3	0.0145	_	_
30	P	52863	52892	111409	111438	-3	0.0145	_	_
30	P	102733	102762	110971	111000	-3	0.0145	orf112b	_
30	P	72017	72046	110841	110870	-3	0.0145	_	_
30	P	9345	9374	110066	110095	-2	0.00052	_	_
30	P	22080	22109	104743	104772	-3	0.0145	_	_
30	P	22133	22162	102734	102763	-3	0.0145	_	orf112b
30	P	12455	12484	96726	96755	0	1.33e-07	_	_
30	P	13195	13224	96723	96752	-3	0.0145	_	_
30	P	81909	81938	94623	94652	-1	1.19e-05	_	_
30	P	60164	60193	82044	82073	-1	1.19e-05	_	_
30	P	33220	33249	81910	81939	-1	1.19e-05	_	_
30	P	27051	27080	78603	78632	-2	0.00052	cox1;orf256a	_
30	P	12406	12435	78339	78368	-1	1.19e-05	_	_
30	P	57282	57311	72363	72392	-3	0.0145	_	_
30	P	52746	52775	72306	72335	-2	0.00052	_	_
30	P	12455	12484	48803	48832	0	1.33e-07	_	_
30	P	13195	13224	48800	48829	-3	0.0145	_	_
30	P	13675	13704	45343	45372	-2	0.00052	_	_
30	P	7525	7554	41001	41030	-2	0.00052	_	_
30	P	13196	13225	36085	36114	-3	0.0145	_	_
30	P	12459	12488	35348	35377	-3	0.0145	_	_
30	P	3184	3213	34868	34897	-2	0.00052	_	orf143a
30	P	9290	9319	21832	21861	-3	0.0145	_	_
30	C	289001	289030	183935	183964	-3	0.0145	_	_

## Sheet: G. straminea long repeat
S4-2 Table Long repeats of mitochondrial genomes of Gentiana straminea.
Length	Type	Repeat_A_start	Repeat_A_end	Repeat_B_start	Repeat_B_end	Hamming_Distance	E-value	Gene_A	Gene_B
30663	F	121366	152028	204994	235656	0	0	_	orf181a;ccmC
18154	P	48387	66540	365523	383676	0	0	_	_
8674	F	82616	91289	272438	281111	-3	0	orf116b	_
8635	F	82655	91289	272477	281111	-2	0	orf116b	_
8616	F	82674	91289	272496	281111	-1	0	orf116b	_
8604	F	82686	91289	272508	281111	0	0	orf116b	_
7164	P	40358	47521	384539	391702	0	0	_	_
6408	P	32962	39369	392692	399099	0	0	_	_
4151	F	318560	322710	403057	407207	0	0	_	_
3796	F	69931	73726	259380	263175	0	0	_	_
3278	P	24120	27397	404690	407967	0	0	orf256a	_
3177	P	67339	70515	337960	341136	0	0	_	_
2832	P	27395	30226	401860	404691	0	0	orf233a;orf256a	_
2518	P	24880	27397	320193	322710	0	0	orf256a	_
2255	F	13385	15639	243704	245958	0	0	_	_
2114	P	30854	32967	399095	401208	-3	0	_	_
2086	P	30882	32967	399095	401180	-2	0	_	_
2063	P	30905	32967	399095	401157	0	0	_	_
2031	P	227885	229915	336514	338544	0	0	orf136b;orf438a	_
2031	P	144257	146287	336514	338544	0	0	_	_
1966	F	151720	153685	186630	188595	0	0	orf101a;orf127a	_
1758	P	22363	24120	407968	409725	0	0	cox3	_
1635	P	27395	29029	318560	320194	0	0	orf120a;orf281a;orf256a	_
1325	P	8782	10106	95926	97250	0	0	atp1;orf147a	_
1310	P	66927	68236	363822	365131	0	0	_	orf171b
1162	F	74088	75249	263538	264699	0	0	orf205a	orf140a-1
997	P	39371	40367	391694	392690	0	0	_	_
983	F	143859	144841	258982	259964	0	0	_	orf155b-1;orf121a-1
983	F	227487	228469	258982	259964	0	0	orf438a;orf156b	orf155b-1;orf121a-1
898	F	340239	341136	363822	364719	0	0	_	orf171b
842	F	91286	92127	281109	281950	0	0	orf116b	orf116c
836	F	109145	109980	351034	351869	0	0	_	orf567a
818	F	310738	311555	358231	359048	0	0	orf422a-2	_
729	F	65729	66457	300735	301463	0	0	orf271a	_
729	P	300735	301463	365606	366334	0	0	_	_
670	P	178316	178985	195038	195707	0	0	_	nad1
585	F	69931	70515	144257	144841	0	0	_	_
585	F	69931	70515	227885	228469	0	0	_	orf438a;orf156b
585	P	259380	259964	337960	338544	0	0	_	_
475	F	75248	75722	264699	265173	0	1.99e-275	_	_
386	F	92660	93045	282487	282872	-3	1.96e-213	orf202a-1;cox1	_
385	P	66537	66921	365141	365525	0	3.05e-221	_	_
370	F	73728	74097	263177	263546	0	3.27e-212	orf205a	orf140a-1
364	F	75868	76231	265316	265679	0	1.34e-208	_	_
359	F	92687	93045	282514	282872	-2	7.94e-200	orf202a-1;cox1	_
350	F	92696	93045	282523	282872	-1	3.78e-197	orf202a-1;cox1	_
343	F	172	514	408695	409037	0	5.89e-196	_	sdh4
343	P	172	514	23051	23393	0	5.89e-196	_	sdh4;orf237a
333	F	92311	92643	282136	282468	-1	6.17e-187	orf202a-1	orf116c
309	F	186630	186938	235348	235656	0	1.74e-175	_	_
289	F	92757	93045	282584	282872	0	1.91e-163	orf202a-1;cox1	_
284	P	656	939	272642	272925	-3	2e-152	_	_
284	P	656	939	82820	83103	-3	2e-152	_	_
272	F	6030	6301	124673	124944	-2	1.09e-147	orf106a-2	orf102c
272	F	6030	6301	208301	208572	-2	1.09e-147	orf106a-2	_
265	F	77141	77405	266694	266958	0	5.38e-149	orf161a	_
236	P	704	939	272642	272877	-2	3.87e-126	trnW-CCA	trnW-CCA
236	P	704	939	82820	83055	-2	3.87e-126	trnW-CCA	trnW-CCA
225	F	79374	79598	268971	269195	-2	1.48e-119	orf220a	_
205	F	6097	6301	124740	124944	-1	4.4e-110	orf106a-2	orf102c
205	F	6097	6301	208368	208572	-1	4.4e-110	orf106a-2	_
205	P	735	939	272642	272846	-1	4.4e-110	_	_
205	P	735	939	82820	83024	-1	4.4e-110	_	_
200	F	4094	4293	204947	205146	-3	2.6e-102	_	orf181a;ccmC
199	P	102985	103183	409728	409926	0	2.93e-109	atp4	_
195	F	7456	7650	138347	138541	-2	1.28e-101	_	rpl5
195	F	7456	7650	221975	222169	-2	1.28e-101	_	rpl5
192	F	92122	92313	281946	282137	0	4.8e-105	_	orf116c
189	F	4056	4244	204909	205097	-3	9.19e-96	_	orf181a;ccmC
186	F	81771	81956	271593	271778	-3	5.6e-94	_	_
177	F	4413	4589	121638	121814	-3	1.26e-88	_	_
177	F	4413	4589	205266	205442	-3	1.26e-88	_	ccmC
173	F	1	173	54045	54217	0	1.32e-93	_	_
173	P	1	173	377846	378018	0	1.32e-93	_	nad5
172	P	30285	30456	401622	401793	-3	1.19e-85	orf233a	_
171	F	6131	6301	124774	124944	0	2.11e-92	orf106a-2	_
171	F	6131	6301	208402	208572	0	2.11e-92	orf106a-2	_
170	P	168881	169050	225654	225823	-3	1.83e-84	_	_
170	P	142026	142195	168881	169050	-3	1.83e-84	orf139a	_
168	F	110092	110259	180551	180718	0	1.35e-90	_	_
168	F	79431	79598	269028	269195	-1	6.81e-88	orf220a	_
166	F	2003	2168	13724	13889	-3	4.37e-82	trnE-UUC	trnE-UUC
166	F	2003	2168	244043	244208	-3	4.37e-82	trnE-UUC	trnE-UUC
166	F	81797	81962	271619	271784	-3	4.37e-82	_	_
163	F	82259	82421	272081	272243	-3	2.65e-80	_	_
162	P	30300	30461	401617	401778	-3	1.04e-79	orf233a	_
161	F	2775	2935	203667	203827	-3	4.08e-79	_	_
159	F	2081	2239	13802	13960	-3	6.29e-78	_	_
159	F	2081	2239	244121	244279	-3	6.29e-78	_	_
159	P	168922	169080	225624	225782	-3	6.29e-78	_	_
159	P	141996	142154	168922	169080	-3	6.29e-78	_	_
157	F	4364	4520	121589	121745	-3	9.68e-77	_	_
157	F	4364	4520	205217	205373	-3	9.68e-77	_	ccmC
156	F	82275	82430	272097	272252	-3	3.8e-76	_	_
156	P	112706	112861	209934	210089	0	2.27e-83	orf128a-2	_
156	P	112706	112861	126306	126461	0	2.27e-83	orf128a-2	orf174a
153	F	4141	4293	121366	121518	-3	2.29e-74	_	_
153	F	79614	79766	269211	269363	-2	1.52e-76	orf220a	_
152	P	30354	30505	401573	401724	-3	8.99e-74	orf233a	_
148	F	2759	2906	203651	203798	-3	2.12e-71	_	_
146	P	142009	142154	168922	169067	-2	2.27e-72	_	_
145	F	4034	4178	204887	205031	-3	1.28e-69	_	orf181a;ccmC
145	F	4445	4589	121670	121814	-2	8.94e-72	_	_
145	F	4445	4589	205298	205442	-2	8.94e-72	_	ccmC
144	F	3277	3420	204172	204315	-3	5.01e-69	orf112a-2	_
144	F	2821	2964	203713	203856	-3	5.01e-69	_	_
142	F	79625	79766	269222	269363	-1	2.59e-72	orf220a	_
139	F	3094	3232	203988	204126	-3	4.61e-66	_	_
139	F	76576	76714	266027	266165	-3	4.61e-66	_	orf128a-1
138	F	3030	3167	203924	204061	-3	1.8e-65	_	_
137	F	21870	22006	303985	304121	-1	2.56e-69	_	_
135	F	11335	11469	142996	143130	-1	4.04e-68	_	_
135	F	11335	11469	226624	226758	-1	4.04e-68	_	_
135	P	282577	282711	409926	410060	0	9.97e-71	_	_
135	P	92750	92884	409926	410060	-1	4.04e-68	orf202a-1	_
133	F	2832	2964	203724	203856	-2	1.26e-64	_	_
132	F	4583	4714	121847	121978	0	6.38e-69	_	_
132	F	4583	4714	205475	205606	0	6.38e-69	_	ccmC
132	F	82332	82463	272154	272285	-3	6.46e-62	_	_
132	F	2049	2180	13770	13901	-3	6.46e-62	trnE-UUC	trnE-UUC
132	F	2049	2180	244089	244220	-3	6.46e-62	trnE-UUC	trnE-UUC
132	P	142064	142195	168881	169012	-2	4.97e-64	orf139a	_
131	F	81838	81968	271660	271790	-3	2.52e-61	_	_
131	P	30384	30514	401564	401694	-3	2.52e-61	orf233a	_
130	F	3057	3186	203951	204080	-3	9.86e-61	_	_
128	F	2317	2444	14038	14165	-3	1.51e-59	_	_
128	F	2317	2444	244357	244484	-3	1.51e-59	_	_
127	F	2059	2185	13780	13906	-3	5.88e-59	trnE-UUC	trnE-UUC
127	F	2059	2185	244099	244225	-3	5.88e-59	trnE-UUC	trnE-UUC
127	F	78262	78388	267859	267985	-3	5.88e-59	_	_
127	F	21880	22006	303995	304121	0	6.54e-66	_	_
126	F	76600	76725	266051	266176	-3	2.3e-58	_	orf128a-1
126	F	77690	77815	267245	267370	0	2.61e-65	orf166a;orf161a	_
126	F	76373	76498	265823	265948	0	2.61e-65	_	orf128a-1
126	F	82198	82323	272020	272145	-3	2.3e-58	_	_
125	F	2294	2418	14015	14139	-3	8.97e-58	_	_
125	F	2294	2418	244334	244458	-3	8.97e-58	_	_
125	F	3108	3232	204002	204126	-2	7.29e-60	_	_
123	F	2970	3092	203864	203986	-3	1.37e-56	_	_
122	F	3265	3386	204160	204281	-3	5.33e-56	orf112a-2	_
121	F	3252	3372	204147	204267	-3	2.08e-55	orf112a-2	_
120	P	189455	189574	250620	250739	-2	6.88e-57	_	_
118	F	21916	22033	390230	390347	0	1.71e-60	_	_
118	P	30265	30382	401696	401813	-3	1.23e-53	orf233a	_
118	P	21916	22033	41713	41830	0	1.71e-60	_	_
114	F	38790	38903	41715	41828	0	4.39e-58	orf100a-1	_
114	F	4180	4293	121405	121518	-2	2.54e-53	_	_
114	F	4180	4293	205033	205146	-2	2.54e-53	_	ccmC
114	F	21918	22031	393158	393271	0	4.39e-58	_	_
114	F	390232	390345	393158	393271	0	4.39e-58	_	_
114	F	2331	2444	14052	14165	-2	2.54e-53	_	_
114	F	2331	2444	244371	244484	-2	2.54e-53	_	_
114	P	41715	41828	393158	393271	0	4.39e-58	_	_
114	P	38790	38903	390232	390345	0	4.39e-58	orf100a-1	_
114	P	21918	22031	38790	38903	0	4.39e-58	_	orf100a-1
113	P	30458	30570	401508	401620	-3	1.11e-50	_	_
112	F	82146	82257	271968	272079	-3	4.32e-50	_	_
109	F	22328	22436	103150	103258	-2	2.38e-50	cox3	atp4
108	F	77411	77518	266964	267071	0	1.8e-54	orf161a	_
108	P	245466	245573	272548	272655	0	1.8e-54	_	_
108	P	15147	15254	272548	272655	0	1.8e-54	_	_
108	P	82726	82833	245466	245573	0	1.8e-54	_	_
108	P	15147	15254	82726	82833	0	1.8e-54	_	_
107	F	2478	2584	203370	203476	-3	3.85e-47	_	_
107	F	79660	79766	269257	269363	0	7.19e-54	orf220a	_
105	F	308829	308933	308859	308963	0	1.15e-52	_	_
104	F	82227	82330	272049	272152	-3	2.26e-45	_	_
104	F	3374	3477	204269	204372	-3	2.26e-45	orf112a-2	_
104	F	171904	172007	380644	380747	0	4.6e-52	_	_
104	F	4305	4408	121530	121633	-3	2.26e-45	_	_
104	F	4305	4408	205158	205261	-3	2.26e-45	_	ccmC
104	P	51316	51419	171904	172007	0	4.6e-52	_	_
103	F	14825	14927	339331	339433	-2	8.7e-47	orf147b	_
103	F	245144	245246	339331	339433	-2	8.7e-47	_	_
103	P	69042	69144	245144	245246	-2	8.7e-47	orf165a	_
103	P	14825	14927	69042	69144	-2	8.7e-47	orf147b	orf165a
101	F	28384	28484	316594	316694	0	2.94e-50	orf150a	_
101	F	76565	76665	266016	266116	-3	1.32e-43	_	orf128a-1
101	P	316594	316694	403602	403702	0	2.94e-50	_	_
101	P	316594	316694	319105	319205	0	2.94e-50	_	orf197a
99	F	2187	2285	13908	14006	-3	1.99e-42	_	_
99	F	2187	2285	244227	244325	-3	1.99e-42	_	_
96	F	82178	82273	272000	272095	-3	1.16e-40	_	_
96	F	3995	4090	204848	204943	-3	1.16e-40	_	orf181a;ccmC
96	P	30785	30880	401182	401277	-3	1.16e-40	_	_
94	F	81875	81968	271697	271790	-2	1.9e-41	_	_
94	F	3388	3481	204283	204376	-3	1.75e-39	orf112a-2	_
93	F	82592	82684	272414	272506	-3	6.76e-39	_	_
92	F	82008	82099	271830	271921	-3	2.62e-38	_	_
92	F	4352	4443	121577	121668	-3	2.62e-38	_	_
92	F	4352	4443	205205	205296	-3	2.62e-38	_	ccmC
92	F	81644	81735	271467	271558	-2	2.91e-40	_	_
92	P	169014	169105	225599	225690	-3	2.62e-38	_	_
92	P	141971	142062	169014	169105	-3	2.62e-38	_	_
91	F	304031	304121	390230	390320	0	3.09e-44	_	_
91	P	41740	41830	304031	304121	0	3.09e-44	_	_
90	F	1990	2079	13711	13800	-3	3.92e-37	_	_
90	F	1990	2079	244030	244119	-3	3.92e-37	_	_
89	F	1906	1994	13628	13716	-2	1.74e-38	_	_
89	F	1906	1994	243947	244035	-2	1.74e-38	_	_
89	F	11381	11469	143042	143130	0	4.94e-43	_	_
89	F	11381	11469	226670	226758	0	4.94e-43	_	_
89	F	304033	304121	393158	393246	0	4.94e-43	_	_
89	P	30764	30852	401210	401298	-3	1.51e-36	_	_
89	P	38815	38903	304033	304121	0	4.94e-43	orf100a-1	_
88	F	65260	65347	293316	293403	0	1.98e-42	orf271a	_
88	F	2497	2584	203389	203476	0	1.98e-42	_	_
88	F	3716	3803	204568	204655	-3	5.85e-36	trnD-GUC	trnD-GUC;orf181a
88	F	82439	82526	272261	272348	-3	5.85e-36	_	_
88	P	293316	293403	366716	366803	0	1.98e-42	_	orf117a-1
87	F	3424	3510	204319	204405	-3	2.26e-35	orf112a-2	_
86	F	75722	75807	265172	265257	0	3.16e-41	_	_
85	F	78397	78481	267993	268077	0	1.26e-40	_	_
85	F	292503	292587	364495	364579	-2	4.06e-36	_	_
85	F	292503	292587	340912	340996	-2	4.06e-36	_	_
85	P	67479	67563	292503	292587	-2	4.06e-36	_	_
84	F	79910	79993	269508	269591	-1	1.27e-37	orf220a	_
84	F	2597	2680	203489	203572	-3	1.3e-33	_	_
83	F	1753	1835	203239	203321	-3	5.02e-33	_	nad6
83	F	4008	4090	204861	204943	-2	6.19e-35	_	orf181a;ccmC
82	F	2749	2830	203641	203722	-3	1.93e-32	_	_
82	F	79834	79915	269433	269514	-3	1.93e-32	orf220a	_
82	F	81654	81735	271477	271558	-1	1.99e-36	_	_
81	F	78929	79009	268517	268597	-2	9.44e-34	_	_
81	F	2739	2819	203631	203711	-3	7.46e-32	_	_
81	F	7570	7650	138461	138541	-1	7.86e-36	_	rpl5
81	F	7570	7650	222089	222169	-1	7.86e-36	_	rpl5
79	F	194841	194919	259290	259368	-1	1.23e-34	_	_
79	F	144167	144245	194841	194919	-1	1.23e-34	_	_
79	F	194841	194919	227795	227873	-1	1.23e-34	_	orf438a
79	F	277081	277159	395925	396003	0	5.18e-37	_	_
79	F	87259	87337	395925	396003	0	5.18e-37	orf224a	_
79	P	36058	36136	277081	277159	0	5.18e-37	_	_
79	P	160120	160198	176747	176825	0	5.18e-37	_	_
79	P	36058	36136	87259	87337	0	5.18e-37	_	orf224a
78	F	80374	80451	188801	188878	-2	5.6e-32	_	_
77	F	3897	3973	204749	204825	-3	1.64e-29	_	orf181a
77	F	82577	82653	272399	272475	-3	1.64e-29	_	_
77	F	76667	76743	266118	266194	-3	1.64e-29	_	_
76	F	3639	3714	204491	204566	-3	6.29e-29	_	trnD-GUC;orf181a
76	F	3670	3745	204522	204597	-3	6.29e-29	trnD-GUC	trnD-GUC;orf181a
76	P	168723	168798	225907	225982	-2	8.5e-31	_	_
76	P	142279	142354	168723	168798	-2	8.5e-31	orf139a	_
75	F	308829	308903	308889	308963	0	1.33e-34	_	_
75	F	2170	2244	13891	13965	-3	2.42e-28	trnE-UUC	trnE-UUC
75	F	2170	2244	244210	244284	-3	2.42e-28	trnE-UUC	trnE-UUC
75	F	315816	315890	356106	356180	-3	2.42e-28	_	_
74	F	76304	76377	265755	265828	0	5.3e-34	_	orf128a-1
74	F	2700	2773	203592	203665	-3	9.28e-28	_	_
74	F	77619	77692	267173	267246	-1	1.18e-31	orf166a;orf161a	_
74	P	103185	103258	409652	409725	0	5.3e-34	atp4	_
74	P	17825	17898	246608	246681	-3	9.28e-28	_	_
74	P	13321	13394	217875	217948	-1	1.18e-31	_	_
74	P	13321	13394	134247	134320	-1	1.18e-31	_	_
73	F	128821	128893	237995	238067	0	2.12e-33	trnfM-CAU	trnfM-CAU
73	F	212449	212521	237995	238067	0	2.12e-33	trnfM-CAU	trnfM-CAU
71	F	69712	69782	70842	70912	0	3.39e-32	orf156a	_
71	F	69712	69782	260291	260361	0	3.39e-32	orf156a	_
71	P	70842	70912	338693	338763	0	3.39e-32	_	_
71	P	260291	260361	338693	338763	0	3.39e-32	_	_
70	F	2246	2315	13967	14036	-3	2.01e-25	_	_
70	F	2246	2315	244286	244355	-3	2.01e-25	_	_
70	F	2688	2757	203580	203649	-3	2.01e-25	_	_
70	C	3570	3639	3569	3638	-2	2.95e-27	orf112a-2	orf112a-2
69	F	2376	2444	14097	14165	-1	1.12e-28	_	_
69	F	2376	2444	244416	244484	-1	1.12e-28	_	_
69	F	3694	3762	204546	204614	-2	1.15e-26	trnD-GUC	trnD-GUC;orf181a
69	P	168806	168874	225824	225892	-2	1.15e-26	_	_
69	P	142196	142264	168806	168874	-2	1.15e-26	orf139a	_
68	F	117845	117912	117875	117942	0	2.17e-30	_	_
68	F	1841	1908	203327	203394	-2	4.45e-26	_	_
68	F	3987	4054	204840	204907	-3	2.94e-24	_	orf181a;ccmC
68	F	4522	4589	121747	121814	-1	4.43e-28	_	_
68	F	4522	4589	205375	205442	-1	4.43e-28	_	ccmC
68	P	30830	30897	401165	401232	-3	2.94e-24	_	_
67	F	80448	80514	270065	270131	-2	1.73e-25	_	_
66	F	3479	3544	204374	204439	-3	4.29e-23	orf112a-2	_
66	P	157194	157259	201078	201143	-2	6.71e-25	_	_
64	F	80388	80451	188815	188878	-1	1.07e-25	_	_
64	F	79767	79830	269365	269428	0	5.56e-28	orf220a	_
64	F	77560	77623	105944	106007	-2	1.01e-23	orf161a	_
64	F	76535	76598	265986	266049	-3	6.25e-22	_	orf128a-1
64	F	3747	3810	204599	204662	-3	6.25e-22	trnD-GUC	trnD-GUC;orf181a
64	F	3169	3232	204063	204126	-1	1.07e-25	_	_
64	P	30507	30570	401508	401571	-1	1.07e-25	_	_
64	P	67500	67563	292503	292566	-1	1.07e-25	_	_
63	F	78827	78889	268418	268480	0	2.22e-27	_	_
63	F	75807	75869	265256	265318	0	2.22e-27	_	_
63	F	36051	36113	392923	392985	-2	3.91e-23	_	_
63	F	82423	82485	272245	272307	-3	2.38e-21	_	_
63	F	39076	39138	395948	396010	-2	3.91e-23	orf100a-1	_
63	F	301585	301647	379887	379949	-2	3.91e-23	_	_
63	P	392923	392985	395948	396010	-2	3.91e-23	_	_
63	P	52114	52176	301585	301647	-2	3.91e-23	_	_
63	P	189512	189574	250620	250682	-1	4.2e-25	_	_
63	P	172826	172888	250565	250627	0	2.22e-27	_	_
63	P	169052	169114	225590	225652	-3	2.38e-21	_	_
63	P	141962	142024	169052	169114	-3	2.38e-21	_	_
63	P	36051	36113	39076	39138	-2	3.91e-23	_	orf100a-1
62	F	82553	82614	272375	272436	-3	9.08e-21	_	_
62	F	82465	82526	272287	272348	-2	1.51e-22	_	_
62	F	326351	326412	326370	326431	0	8.9e-27	_	_
61	R	3579	3639	3579	3639	0	3.56e-26	orf112a-2	orf112a-2
61	P	117975	118035	277073	277133	-1	6.51e-24	_	_
61	P	168738	168798	225907	225967	-1	6.51e-24	_	_
61	P	87251	87311	117975	118035	-1	6.51e-24	orf224a	_
60	F	77821	77880	267376	267435	-3	1.32e-19	orf166a	_
60	F	98185	98244	117685	117744	-2	2.27e-21	_	_
60	F	81736	81795	271558	271617	-3	1.32e-19	_	_
60	F	367857	367916	376279	376338	0	1.42e-25	_	nad5
60	F	3493	3552	204388	204447	-3	1.32e-19	orf112a-2	_
60	F	55725	55784	64147	64206	0	1.42e-25	_	_
60	P	64147	64206	376279	376338	0	1.42e-25	_	nad5
60	P	55725	55784	367857	367916	0	1.42e-25	_	_
60	P	242153	242212	299986	300045	0	1.42e-25	_	_
60	P	3580	3639	3580	3639	0	1.42e-25	orf112a-2	orf112a-2
60	P	3579	3638	3579	3638	0	1.42e-25	orf112a-2	orf112a-2
59	R	3579	3637	3579	3637	0	5.69e-25	orf112a-2	orf112a-2
59	F	3579	3637	3581	3639	0	5.69e-25	orf112a-2	orf112a-2
59	R	3581	3639	3581	3639	0	5.69e-25	orf112a-2	orf112a-2
59	F	240996	241054	396046	396104	-2	8.77e-21	_	_
59	F	3974	4032	204827	204885	-3	5e-19	_	orf181a;ccmC
59	F	45773	45831	362629	362687	-2	8.77e-21	_	_
59	P	362629	362687	386229	386287	-2	8.77e-21	_	_
59	P	117846	117904	341654	341712	-3	5e-19	_	_
59	P	117876	117934	341654	341712	-3	5e-19	_	_
59	P	35957	36015	240996	241054	-2	8.77e-21	_	_
58	F	78768	78825	268360	268417	0	2.28e-24	_	_
58	F	131681	131738	134424	134481	-2	3.39e-20	_	_
58	F	131681	131738	218052	218109	-2	3.39e-20	_	_
58	F	134424	134481	215309	215366	-2	3.39e-20	_	_
58	F	215309	215366	218052	218109	-2	3.39e-20	_	_
58	P	117299	117356	356457	356514	-2	3.39e-20	_	_
58	P	3582	3639	3582	3639	0	2.28e-24	orf112a-2	orf112a-2
58	P	3579	3636	3579	3636	0	2.28e-24	orf112a-2	orf112a-2
58	C	3582	3639	3579	3636	0	2.28e-24	orf112a-2	orf112a-2
57	F	82076	82132	271898	271954	-3	7.2e-18	_	_
57	F	2908	2964	203800	203856	-1	1.56e-21	_	_
57	F	240953	241009	396055	396111	-1	1.56e-21	_	_
57	F	341569	341625	358514	358570	-1	1.56e-21	_	_
57	F	311021	311077	341569	341625	-1	1.56e-21	orf422a-2	_
57	R	3579	3635	3579	3635	0	9.11e-24	orf112a-2	orf112a-2
57	F	3579	3635	3583	3639	0	9.11e-24	orf112a-2	orf112a-2
57	R	3583	3639	3583	3639	0	9.11e-24	orf112a-2	orf112a-2
57	F	36102	36158	393022	393078	-1	1.56e-21	_	_
57	F	38983	39039	395903	395959	-1	1.56e-21	orf100a-1	_
57	F	121029	121085	121056	121112	-1	1.56e-21	_	_
57	P	393022	393078	395903	395959	-1	1.56e-21	_	_
57	P	35950	36006	240953	241009	-1	1.56e-21	_	_
57	P	168818	168874	225824	225880	-1	1.56e-21	_	_
57	P	179307	179363	214956	215012	-2	1.31e-19	_	orf208a
57	P	157203	157259	201078	201134	0	9.11e-24	_	_
57	P	131328	131384	179307	179363	-2	1.31e-19	_	_
57	P	10890	10946	178977	179033	-1	1.56e-21	atp9	_
57	P	36102	36158	38983	39039	-1	1.56e-21	_	orf100a-1
56	F	133291	133346	316637	316692	0	3.64e-23	_	_
56	F	216919	216974	316637	316692	0	3.64e-23	_	_
56	F	28427	28482	133291	133346	0	3.64e-23	orf150a	_
56	F	28427	28482	216919	216974	0	3.64e-23	orf150a	_
56	F	32534	32589	398984	399039	0	3.64e-23	_	_
56	F	3365	3420	204260	204315	-2	5.05e-19	orf112a-2	_
56	F	33022	33077	399473	399528	0	3.64e-23	_	_
56	F	80324	80379	202300	202355	0	3.64e-23	_	_
56	F	2625	2680	203517	203572	-2	5.05e-19	_	_
56	P	133291	133346	403604	403659	0	3.64e-23	_	_
56	P	216919	216974	403604	403659	0	3.64e-23	_	_
56	P	398984	399039	399473	399528	0	3.64e-23	_	_
56	P	133291	133346	319107	319162	0	3.64e-23	_	orf197a
56	P	216919	216974	319107	319162	0	3.64e-23	_	orf197a
56	P	32534	32589	33022	33077	0	3.64e-23	_	_
56	P	3584	3639	3584	3639	0	3.64e-23	orf112a-2	orf112a-2
56	P	3579	3634	3579	3634	0	3.64e-23	orf112a-2	orf112a-2
56	C	3584	3639	3579	3634	0	3.64e-23	orf112a-2	orf112a-2
55	R	3579	3633	3579	3633	0	1.46e-22	orf112a-2	orf112a-2
55	F	3579	3633	3585	3639	0	1.46e-22	orf112a-2	orf112a-2
55	R	3585	3639	3585	3639	0	1.46e-22	orf112a-2	orf112a-2
55	F	104040	104094	316639	316693	0	1.46e-22	orf113a-2	_
55	F	28429	28483	104040	104094	0	1.46e-22	orf150a	orf113a-2
55	F	77569	77623	105953	106007	0	1.46e-22	orf161a	_
55	F	39076	39130	277104	277158	0	1.46e-22	orf100a-1	_
55	F	39076	39130	87282	87336	0	1.46e-22	orf100a-1	orf224a
55	F	2275	2329	13996	14050	-3	1.03e-16	_	_
55	F	2275	2329	244315	244369	-3	1.03e-16	_	_
55	F	3873	3927	204725	204779	-3	1.03e-16	_	orf181a
55	P	104040	104094	403603	403657	0	1.46e-22	orf113a-2	_
55	P	30516	30570	401508	401562	0	1.46e-22	_	_
55	P	87282	87336	392931	392985	0	1.46e-22	orf224a	_
55	P	277104	277158	392931	392985	0	1.46e-22	_	_
55	P	104040	104094	319106	319160	0	1.46e-22	orf113a-2	orf197a
55	P	168682	168736	225969	226023	-3	1.03e-16	_	_
55	P	15987	16041	176787	176841	-2	1.95e-18	_	_
55	P	142341	142395	168682	168736	-3	1.03e-16	orf139a	_
54	F	46077	46130	99486	99539	0	5.83e-22	rps1	_
54	F	41748	41801	113827	113880	0	5.83e-22	_	_
54	F	38823	38876	113827	113880	0	5.83e-22	orf100a-1	_
54	F	76701	76754	266152	266205	-3	3.9e-16	_	_
54	F	104040	104093	133293	133346	0	5.83e-22	orf113a-2	_
54	F	104040	104093	216921	216974	0	5.83e-22	orf113a-2	_
54	F	4536	4589	121761	121814	0	5.83e-22	_	_
54	F	4536	4589	205389	205442	0	5.83e-22	_	ccmC
54	F	3766	3819	204618	204671	-3	3.9e-16	trnD-GUC	trnD-GUC;orf181a
54	P	113827	113880	393185	393238	0	5.83e-22	_	_
54	P	113827	113880	390259	390312	0	5.83e-22	_	_
54	P	99486	99539	385930	385983	0	5.83e-22	_	rps1
54	P	113827	113880	304060	304113	0	5.83e-22	_	_
54	P	52123	52176	301585	301638	-1	9.44e-20	_	_
54	P	189521	189574	250620	250673	0	5.83e-22	_	_
54	P	21945	21998	113827	113880	0	5.83e-22	_	_
54	P	3586	3639	3586	3639	0	5.83e-22	orf112a-2	orf112a-2
54	P	3579	3632	3579	3632	0	5.83e-22	orf112a-2	orf112a-2
54	C	3586	3639	3579	3632	0	5.83e-22	orf112a-2	orf112a-2
53	F	8844	8896	142782	142834	-1	3.71e-19	atp1	_
53	F	8844	8896	226410	226462	-1	3.71e-19	atp1	_
53	F	36084	36136	117975	118027	0	2.33e-21	_	_
53	R	3579	3631	3579	3631	0	2.33e-21	orf112a-2	orf112a-2
53	F	3579	3631	3587	3639	0	2.33e-21	orf112a-2	orf112a-2
53	R	3587	3639	3587	3639	0	2.33e-21	orf112a-2	orf112a-2
53	F	76252	76304	265702	265754	0	2.33e-21	_	orf128a-1
53	F	10055	10107	124938	124990	0	2.33e-21	atp1	orf119b-2
53	F	10055	10107	208566	208618	0	2.33e-21	atp1	_
53	P	117975	118027	395925	395977	0	2.33e-21	_	_
53	P	7323	7375	362197	362249	0	2.33e-21	_	orf157b;rrn18
53	P	236317	236369	290772	290824	0	2.33e-21	orf126a	_
53	P	97136	97188	226410	226462	-1	3.71e-19	_	_
53	P	97136	97188	142782	142834	-1	3.71e-19	_	_
52	F	77568	77619	117978	118029	-2	1.11e-16	orf161a	_
52	F	79276	79327	268873	268924	-1	1.46e-18	_	_
52	F	82487	82538	272309	272360	-3	5.57e-15	_	_
52	P	77568	77619	277079	277130	-2	1.11e-16	orf161a	_
52	P	168669	168720	225985	226036	-3	5.57e-15	orf106c-3	_
52	P	168695	168746	225959	226010	-3	5.57e-15	_	_
52	P	95926	95977	208566	208617	0	9.33e-21	_	_
52	P	172909	172960	188564	188615	-3	5.57e-15	_	_
52	P	142331	142382	168695	168746	-3	5.57e-15	orf139a	_
52	P	142357	142408	168669	168720	-3	5.57e-15	orf139a	orf106c-3
52	P	95926	95977	124938	124989	0	9.33e-21	_	orf119b-2
52	P	77568	77619	87257	87308	-2	1.11e-16	orf161a	orf224a
52	P	3588	3639	3588	3639	0	9.33e-21	orf112a-2	orf112a-2
52	P	3579	3630	3579	3630	0	9.33e-21	orf112a-2	orf112a-2
52	C	3588	3639	3579	3630	0	9.33e-21	orf112a-2	orf112a-2
51	R	3579	3629	3579	3629	0	3.73e-20	orf112a-2	orf112a-2
51	F	3579	3629	3589	3639	0	3.73e-20	orf112a-2	orf112a-2
51	R	3589	3639	3589	3639	0	3.73e-20	orf112a-2	orf112a-2
51	F	79090	79140	268678	268728	-1	5.71e-18	_	_
51	F	105953	106003	117979	118029	-2	4.28e-16	_	_
51	P	80423	80473	301482	301532	-3	2.1e-14	_	_
51	P	105953	106003	277079	277129	-2	4.28e-16	_	_
51	P	168748	168798	225907	225957	0	3.73e-20	_	_
51	P	87257	87307	105953	106003	-2	4.28e-16	orf224a	_
50	F	240953	241002	241005	241054	-1	2.24e-17	_	_
50	F	11329	11378	126981	127030	-1	2.24e-17	_	_
50	F	11329	11378	210609	210658	-1	2.24e-17	_	orf134a
50	F	360447	360496	404753	404802	-3	7.9e-14	_	_
50	F	320256	320305	360447	360496	-3	7.9e-14	_	_
50	F	36087	36136	77568	77617	-2	1.65e-15	_	orf161a
50	F	1789	1838	203275	203324	-3	7.9e-14	_	_
50	P	30622	30671	401387	401436	-2	1.65e-15	_	_
50	P	77568	77617	395925	395974	-2	1.65e-15	orf161a	_
50	P	27285	27334	360447	360496	-3	7.9e-14	orf256a	_
50	P	189548	189597	250554	250603	0	1.49e-19	_	_
50	P	3590	3639	3590	3639	0	1.49e-19	orf112a-2	orf112a-2
50	P	3579	3628	3579	3628	0	1.49e-19	orf112a-2	orf112a-2
50	C	3590	3639	3579	3628	0	1.49e-19	orf112a-2	orf112a-2
49	F	33676	33724	198211	198259	0	5.97e-19	_	_
49	F	76716	76764	266167	266215	-3	2.97e-13	_	_
49	F	82542	82590	272364	272412	-3	2.97e-13	_	_
49	F	39069	39117	176792	176840	-2	6.32e-15	orf100a-1	_
49	R	3579	3627	3579	3627	0	5.97e-19	orf112a-2	orf112a-2
49	F	3579	3627	3591	3639	0	5.97e-19	orf112a-2	orf112a-2
49	R	3591	3639	3591	3639	0	5.97e-19	orf112a-2	orf112a-2
49	F	3818	3866	204670	204718	-3	2.97e-13	_	orf181a
49	F	158753	158801	175020	175068	0	5.97e-19	orf131b	_
49	F	183747	183795	305855	305903	-3	2.97e-13	_	_
49	F	36088	36136	105953	106001	-2	6.32e-15	_	_
49	F	104047	104095	202361	202409	-1	8.78e-17	orf113a-2	_
49	F	77546	77594	160098	160146	0	5.97e-19	orf161a	_
49	P	198211	198259	398337	398385	0	5.97e-19	_	_
49	P	105953	106001	395925	395973	-2	6.32e-15	_	_
49	P	176792	176840	392944	392992	-2	6.32e-15	_	_
48	F	4246	4293	121471	121518	-1	3.44e-16	_	_
48	F	4246	4293	205099	205146	-1	3.44e-16	_	ccmC
48	F	341578	341625	358523	358570	0	2.39e-18	_	_
48	F	311030	311077	341578	341625	0	2.39e-18	orf422a-2	_
48	F	183965	184012	306071	306118	-3	1.12e-12	_	_
48	F	126983	127030	142992	143039	-1	3.44e-16	_	_
48	F	142992	143039	210611	210658	-1	3.44e-16	_	orf134a
48	F	126983	127030	226620	226667	-1	3.44e-16	_	_
48	F	210611	210658	226620	226667	-1	3.44e-16	orf134a	_
48	F	65555	65602	129977	130024	0	2.39e-18	orf271a	orf171a-2
48	F	65555	65602	213605	213652	0	2.39e-18	orf271a	_
48	F	202361	202408	316646	316693	-1	3.44e-16	_	_
48	F	28436	28483	202361	202408	-1	3.44e-16	orf150a	_
48	F	59345	59392	307501	307548	-2	2.42e-14	_	orf170a-1;rrn26
48	F	15988	16035	392944	392991	-1	3.44e-16	_	_
48	F	176794	176841	250720	250767	0	2.39e-18	_	_
48	P	202361	202408	403603	403650	-1	3.44e-16	_	_
48	P	30574	30621	401444	401491	0	2.39e-18	_	_
48	P	307501	307548	372671	372718	-2	2.42e-14	orf170a-1;rrn26	_
48	P	213605	213652	366461	366508	0	2.39e-18	_	_
48	P	129977	130024	366461	366508	0	2.39e-18	orf171a-2	_
48	P	202361	202408	319106	319153	-1	3.44e-16	_	orf197a
48	P	15987	16034	250720	250767	-1	3.44e-16	_	_
48	P	15988	16035	39070	39117	-1	3.44e-16	_	orf100a-1
48	P	3592	3639	3592	3639	0	2.39e-18	orf112a-2	orf112a-2
48	P	3579	3626	3579	3626	0	2.39e-18	orf112a-2	orf112a-2
48	C	3592	3639	3579	3626	0	2.39e-18	orf112a-2	orf112a-2
47	R	3579	3625	3579	3625	0	9.55e-18	orf112a-2	orf112a-2
47	F	3579	3625	3593	3639	0	9.55e-18	orf112a-2	orf112a-2
47	R	3593	3639	3593	3639	0	9.55e-18	orf112a-2	orf112a-2
47	F	45785	45831	362641	362687	-1	1.35e-15	_	_
47	F	199821	199867	199872	199918	0	9.55e-18	orf151b	_
47	F	79327	79373	268925	268971	0	9.55e-18	_	_
47	F	131692	131738	134435	134481	-1	1.35e-15	_	_
47	F	131692	131738	218063	218109	-1	1.35e-15	_	_
47	F	134435	134481	215320	215366	-1	1.35e-15	_	_
47	F	215320	215366	218063	218109	-1	1.35e-15	_	_
47	F	62246	62292	151639	151685	-1	1.35e-15	_	orf127a
47	F	62246	62292	235267	235313	-1	1.35e-15	_	_
47	F	133300	133346	202361	202407	-1	1.35e-15	_	_
47	F	202361	202407	216928	216974	-1	1.35e-15	_	_
47	F	39071	39117	250720	250766	-2	9.29e-14	orf100a-1	_
47	F	153608	153654	162205	162251	-1	1.35e-15	_	_
47	F	162205	162251	188518	188564	-1	1.35e-15	_	orf108a-1
47	P	250720	250766	392944	392990	-2	9.29e-14	_	_
47	P	362641	362687	386229	386275	-1	1.35e-15	_	_
47	P	235267	235313	369771	369817	-1	1.35e-15	_	_
47	P	151639	151685	369771	369817	-1	1.35e-15	orf127a	_
47	P	27295	27341	360440	360486	-2	9.29e-14	orf256a	_
47	P	149150	149196	314568	314614	-3	4.18e-12	_	orf422a-1
47	P	232778	232824	314568	314614	-3	4.18e-12	_	orf422a-1
46	F	167991	168036	306530	306575	-3	1.57e-11	_	_
46	F	3230	3275	204125	204170	-3	1.57e-11	_	_
46	F	56902	56947	332571	332616	-2	3.56e-13	_	_
46	F	81690	81735	271513	271558	0	3.82e-17	_	_
46	F	256728	256773	382922	382967	-1	5.27e-15	_	_
46	P	332571	332616	375116	375161	-2	3.56e-13	_	_
46	P	198218	198263	354560	354605	0	3.82e-17	_	orf310a
46	P	49096	49141	256728	256773	-1	5.27e-15	_	_
46	P	169069	169114	225590	225635	-2	3.56e-13	_	_
46	P	3594	3639	3594	3639	0	3.82e-17	orf112a-2	orf112a-2
46	P	3579	3624	3579	3624	0	3.82e-17	orf112a-2	orf112a-2
46	C	3594	3639	3579	3624	0	3.82e-17	orf112a-2	orf112a-2
45	F	183083	183127	305208	305252	-3	5.86e-11	_	_
45	R	3579	3623	3579	3623	0	1.53e-16	orf112a-2	orf112a-2
45	F	3579	3623	3595	3639	0	1.53e-16	orf112a-2	orf112a-2
45	R	3595	3639	3595	3639	0	1.53e-16	orf112a-2	orf112a-2
45	F	301603	301647	379905	379949	-1	2.06e-14	_	_
45	F	3188	3232	204082	204126	0	1.53e-16	_	_
45	F	27026	27070	62068	62112	0	1.53e-16	orf256a	_
45	F	308829	308873	308919	308963	0	1.53e-16	_	_
45	F	3929	3973	204781	204825	-1	2.06e-14	_	orf181a
45	F	82531	82575	272353	272397	-3	5.86e-11	_	_
45	F	369951	369995	405017	405061	0	1.53e-16	_	_
45	F	320520	320564	369951	369995	0	1.53e-16	_	_
45	P	62068	62112	405017	405061	0	1.53e-16	_	_
45	P	27026	27070	369951	369995	0	1.53e-16	orf256a	_
45	P	326341	326385	328484	328528	0	1.53e-16	_	_
45	P	62068	62112	320520	320564	0	1.53e-16	_	_
44	F	342532	342575	349454	349497	0	6.11e-16	_	_
44	F	199851	199894	392867	392910	-3	2.19e-10	_	_
44	F	92600	92643	282425	282468	0	6.11e-16	orf202a-1	_
44	F	8523	8566	120688	120731	0	6.11e-16	orf147a	_
44	F	372670	372713	398342	398385	-1	8.07e-14	_	_
44	F	81575	81618	271395	271438	-2	5.2e-12	_	_
44	F	33676	33719	59350	59393	-1	8.07e-14	_	_
44	F	59350	59393	198211	198254	-1	8.07e-14	_	_
44	F	14165	14208	21869	21912	-1	8.07e-14	_	_
44	F	21869	21912	244484	244527	-1	8.07e-14	_	_
44	F	355009	355052	408499	408542	-1	8.07e-14	nad7	_
44	P	59350	59393	398342	398385	-1	8.07e-14	_	_
44	P	33676	33719	372670	372713	-1	8.07e-14	_	_
44	P	198211	198254	372670	372713	-1	8.07e-14	_	_
44	P	23546	23589	355009	355052	-1	8.07e-14	_	nad7
44	P	39151	39194	199851	199894	-3	2.19e-10	_	_
44	P	3596	3639	3596	3639	0	6.11e-16	orf112a-2	orf112a-2
44	P	3579	3622	3579	3622	0	6.11e-16	orf112a-2	orf112a-2
44	C	3596	3639	3579	3622	0	6.11e-16	orf112a-2	orf112a-2
43	F	198211	198253	307506	307548	0	2.45e-15	_	orf170a-1;rrn26
43	F	33676	33718	307506	307548	0	2.45e-15	_	orf170a-1;rrn26
43	R	3579	3621	3579	3621	0	2.45e-15	orf112a-2	orf112a-2
43	F	3579	3621	3597	3639	0	2.45e-15	orf112a-2	orf112a-2
43	R	3597	3639	3597	3639	0	2.45e-15	orf112a-2	orf112a-2
43	F	77577	77619	117987	118029	-1	3.15e-13	orf161a	_
43	F	105961	106003	117987	118029	-1	3.15e-13	_	_
43	F	14166	14208	303985	304027	0	2.45e-15	_	_
43	F	244485	244527	303985	304027	0	2.45e-15	_	_
43	F	326351	326393	326389	326431	0	2.45e-15	_	_
43	F	28793	28835	117940	117982	0	2.45e-15	orf120a;orf281a	_
43	F	35948	35990	160111	160153	-2	1.99e-11	_	_
43	P	117940	117982	403251	403293	0	2.45e-15	_	_
43	P	307506	307548	398343	398385	0	2.45e-15	orf170a-1;rrn26	_
43	P	160111	160153	396071	396113	-2	1.99e-11	_	_
43	P	117940	117982	318754	318796	0	2.45e-15	_	_
43	P	293370	293412	293370	293412	-3	8.15e-10	_	_
43	P	77577	77619	277079	277121	-1	3.15e-13	orf161a	_
43	P	105961	106003	277079	277121	-1	3.15e-13	_	_
43	P	77577	77619	87257	87299	-1	3.15e-13	orf161a	orf224a
42	F	240983	241024	402266	402307	0	9.78e-15	_	_
42	F	354564	354605	398337	398378	0	9.78e-15	orf310a	_
42	F	99537	99578	112704	112745	0	9.78e-15	_	orf128a-2
42	F	366508	366549	399830	399871	0	9.78e-15	_	_
42	F	35987	36028	105983	106024	-1	1.23e-12	_	_
42	F	360462	360503	404768	404809	-3	3.03e-09	_	_
42	F	320271	320312	360462	360503	-3	3.03e-09	_	_
42	F	32191	32232	65514	65555	0	9.78e-15	orf119a-2	orf271a
42	F	250725	250766	395948	395989	-2	7.58e-11	_	_
42	F	176799	176840	395948	395989	-2	7.58e-11	_	_
42	F	250725	250766	277104	277145	-2	7.58e-11	_	_
42	F	176799	176840	277104	277145	-2	7.58e-11	_	_
42	F	87282	87323	250725	250766	-2	7.58e-11	orf224a	_
42	F	87282	87323	176799	176840	-2	7.58e-11	orf224a	_
42	F	80753	80794	270369	270410	0	9.78e-15	_	_
42	F	15988	16029	36072	36113	-1	1.23e-12	_	_
42	F	78891	78932	268481	268522	-1	1.23e-12	_	_
42	P	65514	65555	399830	399871	0	9.78e-15	orf271a	_
42	P	105983	106024	396033	396074	-1	1.23e-12	_	_
42	P	15988	16029	395948	395989	-1	1.23e-12	_	_
42	P	32191	32232	366508	366549	0	9.78e-15	orf119a-2	_
42	P	33683	33724	354564	354605	0	9.78e-15	_	orf310a
42	P	190900	190941	294214	294255	-1	1.23e-12	_	orf105c-2
42	P	15988	16029	277104	277145	-1	1.23e-12	_	_
42	P	36072	36113	250725	250766	-2	7.58e-11	_	_
42	P	29779	29820	240983	241024	0	9.78e-15	orf233a	_
42	P	36072	36113	176799	176840	-2	7.58e-11	_	_
42	P	15988	16029	87282	87323	-1	1.23e-12	_	orf224a
42	P	3598	3639	3598	3639	0	9.78e-15	orf112a-2	orf112a-2
42	P	3579	3620	3579	3620	0	9.78e-15	orf112a-2	orf112a-2
42	C	3598	3639	3579	3620	0	9.78e-15	orf112a-2	orf112a-2
41	F	3512	3552	204407	204447	-2	2.89e-10	orf112a-2	_
41	F	102579	102619	102603	102643	-3	1.13e-08	atp4;orf112b	atp4;orf112b
41	R	3579	3619	3579	3619	0	3.91e-14	orf112a-2	orf112a-2
41	F	3579	3619	3599	3639	0	3.91e-14	orf112a-2	orf112a-2
41	R	3599	3639	3599	3639	0	3.91e-14	orf112a-2	orf112a-2
41	F	237505	237545	366847	366887	0	3.91e-14	orf128b	orf117a-1
41	F	36096	36136	77577	77617	-1	4.81e-12	_	orf161a
41	F	36096	36136	105961	106001	-1	4.81e-12	_	_
41	F	29764	29804	131739	131779	-1	4.81e-12	orf233a	_
41	F	29764	29804	215367	215407	-1	4.81e-12	orf233a	_
41	F	77557	77597	267110	267150	-1	4.81e-12	orf161a	_
41	F	113826	113866	176617	176657	-3	1.13e-08	_	_
41	F	27123	27163	253116	253156	-3	1.13e-08	orf256a	cox2
41	F	80836	80876	270451	270491	-2	2.89e-10	_	_
41	F	82102	82142	271924	271964	-3	1.13e-08	_	_
41	P	253116	253156	404924	404964	-3	1.13e-08	cox2	_
41	P	215367	215407	402282	402322	-1	4.81e-12	_	_
41	P	131739	131779	402282	402322	-1	4.81e-12	_	_
41	P	77577	77617	395925	395965	-1	4.81e-12	orf161a	_
41	P	105961	106001	395925	395965	-1	4.81e-12	_	_
41	P	80423	80463	342753	342793	-2	2.89e-10	_	_
41	P	117868	117908	341650	341690	-3	1.13e-08	_	_
41	P	117898	117938	341650	341690	-3	1.13e-08	_	_
41	P	253116	253156	320427	320467	-3	1.13e-08	cox2	_
41	P	160113	160153	240969	241009	-3	1.13e-08	_	_
41	P	35966	36006	240953	240993	0	3.91e-14	_	_
41	P	65176	65216	237505	237545	0	3.91e-14	orf271a	orf128b
40	F	292364	292403	403457	403496	0	1.56e-13	_	_
40	F	292364	292403	318960	318999	0	1.56e-13	_	_
40	F	81964	82003	271786	271825	-3	4.17e-08	_	_
40	F	41712	41751	172734	172773	-2	1.1e-09	_	_
40	F	301511	301550	342772	342811	-3	4.17e-08	_	_
40	F	198486	198525	393747	393786	-2	1.1e-09	_	_
40	F	6422	6461	6428	6467	0	1.56e-13	orf106a-2	orf106a-2
40	F	131736	131775	337741	337780	-1	1.88e-11	_	_
40	F	215364	215403	337741	337780	-1	1.88e-11	_	_
40	F	332460	332499	361356	361395	-3	4.17e-08	orf105c-1	_
40	F	3850	3889	204702	204741	-3	4.17e-08	_	orf181a
40	F	1799	1838	203285	203324	-2	1.1e-09	_	_
40	F	79042	79081	268632	268671	-3	4.17e-08	_	_
40	F	79191	79230	268782	268821	-1	1.88e-11	_	_
40	P	172734	172773	390309	390348	-2	1.1e-09	_	_
40	P	28590	28629	292364	292403	0	1.56e-13	_	_
40	P	215364	215403	228649	228688	-1	1.88e-11	_	orf156b
40	P	131736	131775	228649	228688	-1	1.88e-11	_	orf156b
40	P	178283	178322	221111	221150	0	1.56e-13	_	_
40	P	145021	145060	215364	215403	-1	1.88e-11	_	_
40	P	99539	99578	210050	210089	0	1.56e-13	_	_
40	P	38275	38314	198486	198525	-2	1.1e-09	_	_
40	P	114707	114746	183792	183831	-1	1.88e-11	_	_
40	P	137483	137522	178283	178322	0	1.56e-13	_	_
40	P	131736	131775	145021	145060	-1	1.88e-11	_	_
40	P	99539	99578	126422	126461	0	1.56e-13	_	orf174a
40	P	3600	3639	3600	3639	0	1.56e-13	orf112a-2	orf112a-2
40	P	3579	3618	3579	3618	0	1.56e-13	orf112a-2	orf112a-2
40	C	3600	3639	3579	3618	0	1.56e-13	orf112a-2	orf112a-2
39	R	3579	3617	3579	3617	0	6.26e-13	orf112a-2	orf112a-2
39	F	3579	3617	3601	3639	0	6.26e-13	orf112a-2	orf112a-2
39	R	3601	3639	3601	3639	0	6.26e-13	orf112a-2	orf112a-2
39	F	16003	16041	160120	160158	-2	4.17e-09	_	_
39	F	192772	192810	309898	309936	-1	7.32e-11	_	_
39	F	80289	80327	241034	241072	-3	1.54e-07	_	_
39	F	172850	172888	189548	189586	0	6.26e-13	_	_
39	F	76776	76814	266227	266265	-2	4.17e-09	_	_
39	F	79877	79915	269476	269514	-2	4.17e-09	orf220a	_
39	F	36143	36181	117973	118011	-3	1.54e-07	_	_
39	P	30672	30710	401355	401393	-3	1.54e-07	_	_
39	P	117973	118011	395880	395918	-3	1.54e-07	_	_
39	P	10908	10946	178977	179015	0	6.26e-13	atp9	_
39	P	142157	142195	168881	168919	0	6.26e-13	orf139a	_
39	P	11763	11801	80630	80668	-1	7.32e-11	_	_
38	F	117845	117882	117905	117942	0	2.5e-12	_	_
38	F	101311	101348	199882	199919	-3	5.7e-07	_	_
38	F	39139	39176	375467	375504	0	2.5e-12	_	_
38	F	259348	259385	389018	389055	-1	2.85e-10	_	_
38	F	144225	144262	389018	389055	-1	2.85e-10	_	_
38	F	227853	227890	389018	389055	-1	2.85e-10	orf438a	_
38	F	390186	390223	392886	392923	-2	1.58e-08	_	_
38	F	78972	79009	268560	268597	0	2.5e-12	_	_
38	F	250607	250644	389209	389246	-3	5.7e-07	_	_
38	F	81136	81173	270749	270786	0	2.5e-12	_	_
38	F	160109	160146	267110	267147	-1	2.85e-10	_	_
38	F	39138	39175	41837	41874	-2	1.58e-08	_	_
38	F	76727	76764	266178	266215	-2	1.58e-08	_	_
38	F	105944	105981	267113	267150	-3	5.7e-07	_	_
38	F	41850	41887	192321	192358	-3	5.7e-07	_	_
38	F	11177	11214	11220	11257	-1	2.85e-10	_	_
38	F	41750	41787	176620	176657	-2	1.58e-08	_	_
38	F	38825	38862	176620	176657	-2	1.58e-08	orf100a-1	_
38	F	306537	306574	390184	390221	-2	1.58e-08	_	_
38	F	56559	56596	392885	392922	0	2.5e-12	orf157a	_
38	F	76494	76531	265945	265982	-2	1.58e-08	_	orf128a-1
38	P	176620	176657	393199	393236	-2	1.58e-08	_	_
38	P	41837	41874	392886	392923	-2	1.58e-08	_	_
38	P	375467	375504	392885	392922	0	2.5e-12	_	_
38	P	176620	176657	390273	390310	-2	1.58e-08	_	_
38	P	39138	39175	390186	390223	-2	1.58e-08	_	_
38	P	192321	192358	390173	390210	-3	5.7e-07	_	_
38	P	173395	173432	314772	314809	-3	5.7e-07	_	orf422a-1
38	P	41839	41876	306537	306574	-2	1.58e-08	_	_
38	P	176620	176657	304074	304111	-2	1.58e-08	_	_
38	P	43005	43042	259348	259385	-1	2.85e-10	_	_
38	P	42814	42851	250607	250644	-3	5.7e-07	_	_
38	P	43005	43042	227853	227890	-1	2.85e-10	_	orf438a
38	P	21959	21996	176620	176657	-2	1.58e-08	_	_
38	P	43005	43042	144225	144262	-1	2.85e-10	_	_
38	P	11825	11862	80550	80587	0	2.5e-12	_	_
38	P	39139	39176	56559	56596	0	2.5e-12	_	orf157a
38	P	3602	3639	3602	3639	0	2.5e-12	orf112a-2	orf112a-2
38	P	3579	3616	3579	3616	0	2.5e-12	orf112a-2	orf112a-2
38	C	3602	3639	3579	3616	0	2.5e-12	orf112a-2	orf112a-2
37	F	69783	69819	70921	70957	-1	1.11e-09	_	_
37	F	69783	69819	260370	260406	-1	1.11e-09	_	_
37	F	77844	77880	267399	267435	0	1e-11	orf166a	_
37	F	172775	172811	176656	176692	-2	6e-08	_	_
37	F	101311	101347	199831	199867	-3	2.1e-06	_	orf151b
37	F	145039	145075	178726	178762	-3	2.1e-06	_	orf105c-3
37	F	178726	178762	228667	228703	-3	2.1e-06	orf105c-3	orf156b
37	F	78191	78227	267786	267822	0	1e-11	_	_
37	F	195261	195297	337726	337762	-3	2.1e-06	_	_
37	F	38790	38826	172737	172773	-1	1.11e-09	_	_
37	F	41838	41874	375467	375503	-2	6e-08	_	_
37	F	36084	36120	36145	36181	-3	2.1e-06	_	_
37	R	3579	3615	3579	3615	0	1e-11	orf112a-2	orf112a-2
37	F	3579	3615	3603	3639	0	1e-11	orf112a-2	orf112a-2
37	R	3603	3639	3603	3639	0	1e-11	orf112a-2	orf112a-2
37	F	56560	56596	390186	390222	-2	6e-08	orf157a	_
37	F	199851	199887	303965	304001	-1	1.11e-09	_	_
37	F	395880	395916	395941	395977	-3	2.1e-06	_	_
37	F	277097	277133	395880	395916	-3	2.1e-06	_	_
37	F	87275	87311	395880	395916	-3	2.1e-06	orf224a	_
37	F	248848	248884	249075	249111	-3	2.1e-06	_	_
37	F	78073	78109	267661	267697	0	1e-11	orf166a	_
37	F	178712	178748	250733	250769	-1	1.11e-09	orf105c-3	_
37	F	105950	105986	390201	390237	-3	2.1e-06	_	_
37	F	301492	301528	342753	342789	-3	2.1e-06	_	_
37	F	354569	354605	372670	372706	0	1e-11	orf310a	_
37	F	250395	250431	350008	350044	-2	6e-08	_	_
37	F	351859	351895	403331	403367	0	1e-11	orf567a	_
37	F	318834	318870	351859	351895	0	1e-11	_	orf567a
37	P	36145	36181	395941	395977	-3	2.1e-06	_	_
37	P	36084	36120	395880	395916	-3	2.1e-06	_	_
37	P	172737	172773	393235	393271	-1	1.11e-09	_	_
37	P	375467	375503	390186	390222	-2	6e-08	_	_
37	P	215363	215399	358582	358618	-1	1.11e-09	_	_
37	P	131735	131771	358582	358618	-1	1.11e-09	_	_
37	P	59357	59393	354569	354605	0	1e-11	_	orf310a
37	P	28719	28755	351859	351895	0	1e-11	orf281a	orf567a
37	P	117906	117942	341676	341712	-2	6e-08	_	_
37	P	117842	117878	341650	341686	-3	2.1e-06	_	_
37	P	70921	70957	338656	338692	-1	1.11e-09	_	_
37	P	260370	260406	338656	338692	-1	1.11e-09	_	_
37	P	178726	178762	337726	337762	-3	2.1e-06	orf105c-3	_
37	P	250732	250768	313238	313274	0	1e-11	_	_
37	P	215363	215399	311089	311125	-1	1.11e-09	_	orf422a-2
37	P	131735	131771	311089	311125	-1	1.11e-09	_	orf422a-2
37	P	36145	36181	277097	277133	-3	2.1e-06	_	_
37	P	195275	195311	250733	250769	-1	1.11e-09	_	_
37	P	17865	17901	246605	246641	-3	2.1e-06	trnN-GUU	trnN-GUU
37	P	195261	195297	228667	228703	-3	2.1e-06	_	orf156b
37	P	179327	179363	214956	214992	-1	1.11e-09	_	orf208a
37	P	106981	107017	199819	199855	0	1e-11	_	orf151b
37	P	11639	11675	196460	196496	0	1e-11	_	matR
37	P	145039	145075	195261	195297	-3	2.1e-06	_	_
37	P	21995	22031	172737	172773	-1	1.11e-09	_	_
37	P	41823	41859	105950	105986	-3	2.1e-06	_	_
37	P	36145	36181	87275	87311	-3	2.1e-06	_	orf224a
37	P	41838	41874	56560	56596	-2	6e-08	_	orf157a
36	F	29763	29798	117875	117910	0	4.01e-11	orf233a	_
36	F	29763	29798	117905	117940	0	4.01e-11	orf233a	_
36	F	29763	29798	117845	117880	0	4.01e-11	orf233a	_
36	F	16450	16485	396016	396051	-2	2.27e-07	_	_
36	F	15994	16029	117969	118004	-3	7.72e-06	_	_
36	F	306539	306574	392886	392921	0	4.01e-11	_	_
36	F	56560	56595	306539	306574	0	4.01e-11	orf157a	_
36	F	168000	168035	392886	392921	-3	7.72e-06	_	_
36	F	56560	56595	168000	168035	-3	7.72e-06	orf157a	_
36	F	356127	356162	382790	382825	-1	4.33e-09	_	_
36	F	27053	27088	168002	168037	-3	7.72e-06	orf256a	_
36	F	80086	80121	269688	269723	-3	7.72e-06	orf220a	_
36	F	20443	20478	202553	202588	0	4.01e-11	_	nad6
36	F	303962	303997	392864	392899	0	4.01e-11	_	_
36	F	128396	128431	407261	407296	-3	7.72e-06	_	_
36	F	212024	212059	407261	407296	-3	7.72e-06	_	_
36	F	35948	35983	267112	267147	-3	7.72e-06	_	_
36	F	240974	241009	358739	358774	-3	7.72e-06	_	_
36	F	240974	241009	311246	311281	-3	7.72e-06	_	orf422a-2
36	F	161001	161036	170697	170732	0	4.01e-11	orf422a-3	_
36	F	80130	80165	269734	269769	-1	4.33e-09	_	_
36	F	15987	16022	313239	313274	-1	4.33e-09	_	_
36	F	35948	35983	77559	77594	-2	2.27e-07	_	orf161a
36	F	102592	102627	102616	102651	-2	2.27e-07	atp4;orf112b	atp4;orf112b
36	P	168002	168037	404999	405034	-3	7.72e-06	_	_
36	P	117905	117940	402288	402323	0	4.01e-11	_	_
36	P	117875	117910	402288	402323	0	4.01e-11	_	_
36	P	117845	117880	402288	402323	0	4.01e-11	_	_
36	P	77559	77594	396078	396113	-2	2.27e-07	orf161a	_
36	P	267112	267147	396078	396113	-3	7.72e-06	_	_
36	P	306539	306574	375468	375503	0	4.01e-11	_	_
36	P	168000	168035	375468	375503	-3	7.72e-06	_	_
36	P	49238	49273	356127	356162	-1	4.33e-09	_	_
36	P	307513	307548	354570	354605	0	4.01e-11	orf170a-1	orf310a
36	P	215366	215401	341678	341713	-2	2.27e-07	_	_
36	P	131738	131773	341678	341713	-2	2.27e-07	_	_
36	P	168002	168037	320502	320537	-3	7.72e-06	_	_
36	P	176806	176841	313239	313274	0	4.01e-11	_	_
36	P	39140	39175	306539	306574	0	4.01e-11	_	_
36	P	39162	39197	303962	303997	0	4.01e-11	_	_
36	P	160118	160153	241021	241056	-3	7.72e-06	_	_
36	P	24791	24826	212024	212059	-3	7.72e-06	_	_
36	P	39140	39175	168000	168035	-3	7.72e-06	_	_
36	P	24791	24826	128396	128431	-3	7.72e-06	_	_
36	P	20472	20507	93729	93764	-1	4.33e-09	_	orf119a-1;cox1
36	P	16450	16485	36010	36045	-2	2.27e-07	_	_
36	P	3604	3639	3604	3639	0	4.01e-11	orf112a-2	orf112a-2
36	P	3579	3614	3579	3614	0	4.01e-11	orf112a-2	orf112a-2
36	C	3604	3639	3579	3614	0	4.01e-11	orf112a-2	orf112a-2
35	F	27052	27086	42960	42994	-2	8.58e-07	orf256a	_
35	F	174307	174341	177304	177338	0	1.6e-10	_	_
35	F	341678	341712	402288	402322	-2	8.58e-07	_	_
35	F	176780	176814	396008	396042	-1	1.68e-08	_	_
35	R	3579	3613	3579	3613	0	1.6e-10	orf112a-2	orf112a-2
35	F	3579	3613	3605	3639	0	1.6e-10	orf112a-2	orf112a-2
35	R	3605	3639	3605	3639	0	1.6e-10	orf112a-2	orf112a-2
35	F	80978	81012	270591	270625	0	1.6e-10	_	_
35	F	77583	77617	393022	393056	0	1.6e-10	orf161a	_
35	F	105967	106001	393022	393056	0	1.6e-10	_	_
35	F	117993	118027	393022	393056	0	1.6e-10	_	_
35	F	27053	27087	306541	306575	0	1.6e-10	orf256a	_
35	F	117846	117880	131739	131773	0	1.6e-10	_	_
35	F	117846	117880	215367	215401	0	1.6e-10	_	_
35	F	117876	117910	131739	131773	0	1.6e-10	_	_
35	F	117876	117910	215367	215401	0	1.6e-10	_	_
35	F	117906	117940	131739	131773	0	1.6e-10	_	_
35	F	117906	117940	215367	215401	0	1.6e-10	_	_
35	F	77568	77602	390203	390237	-2	8.58e-07	orf161a	_
35	F	36019	36053	160131	160165	-1	1.68e-08	_	_
35	F	183296	183330	305421	305455	-3	2.83e-05	orf135a-2	_
35	F	56913	56947	332582	332616	0	1.6e-10	_	_
35	F	5995	6029	130829	130863	0	1.6e-10	_	_
35	F	5995	6029	214457	214491	0	1.6e-10	_	_
35	F	41824	41858	395880	395914	-3	2.83e-05	_	_
35	F	99614	99648	189547	189581	-3	2.83e-05	_	_
35	F	341910	341944	381161	381195	-3	2.83e-05	_	_
35	F	389066	389100	405001	405035	-2	8.58e-07	_	_
35	F	320504	320538	389066	389100	-2	8.58e-07	_	_
35	F	39005	39039	277081	277115	0	1.6e-10	orf100a-1	_
35	F	39005	39039	87259	87293	0	1.6e-10	orf100a-1	orf224a
35	F	27180	27214	253173	253207	-2	8.58e-07	orf256a	cox2
35	F	167998	168032	390184	390218	0	1.6e-10	_	_
35	F	36147	36181	390202	390236	-3	2.83e-05	_	_
35	F	36072	36106	313240	313274	-2	8.58e-07	_	_
35	F	313240	313274	392944	392978	-2	8.58e-07	_	_
35	F	35949	35983	105944	105978	0	1.6e-10	_	_
35	F	105944	105978	160112	160146	-2	8.58e-07	_	_
35	F	8520	8554	126408	126442	0	1.6e-10	orf147a	orf174a
35	F	8520	8554	210036	210070	0	1.6e-10	orf147a	_
35	P	42960	42994	405001	405035	-2	8.58e-07	_	_
35	P	306541	306575	405000	405034	0	1.6e-10	_	_
35	P	253173	253207	404873	404907	-2	8.58e-07	cox2	_
35	P	30230	30264	401822	401856	0	1.6e-10	orf233a	_
35	P	105944	105978	396078	396112	0	1.6e-10	_	_
35	P	160131	160165	396008	396042	-1	1.68e-08	_	_
35	P	313240	313274	395955	395989	-2	8.58e-07	_	_
35	P	390202	390236	395880	395914	-3	2.83e-05	_	_
35	P	87259	87293	393022	393056	0	1.6e-10	orf224a	_
35	P	277081	277115	393022	393056	0	1.6e-10	_	_
35	P	27052	27086	389066	389100	-2	8.58e-07	orf256a	_
35	P	332582	332616	375116	375150	0	1.6e-10	_	_
35	P	230902	230936	365117	365151	0	1.6e-10	_	_
35	P	147274	147308	365117	365151	0	1.6e-10	_	_
35	P	341863	341897	342775	342809	-2	8.58e-07	_	_
35	P	50868	50902	341910	341944	-3	2.83e-05	_	_
35	P	29764	29798	341678	341712	-2	8.58e-07	orf233a	_
35	P	326389	326423	328484	328518	0	1.6e-10	_	_
35	P	326370	326404	328484	328518	0	1.6e-10	_	_
35	P	42960	42994	320504	320538	-2	8.58e-07	_	_
35	P	306541	306575	320503	320537	0	1.6e-10	_	_
35	P	253173	253207	320376	320410	-2	8.58e-07	cox2	_
35	P	277111	277145	313240	313274	-2	8.58e-07	_	_
35	P	87289	87323	313240	313274	-2	8.58e-07	orf224a	_
35	P	39083	39117	313240	313274	-2	8.58e-07	orf100a-1	_
35	P	101707	101741	232638	232672	-3	2.83e-05	orf284a	_
35	P	106981	107015	199872	199906	0	1.6e-10	_	_
35	P	175578	175612	181493	181527	-3	2.83e-05	orf446a-3	_
35	P	36019	36053	176780	176814	-1	1.68e-08	_	_
35	P	41842	41876	167998	168032	0	1.6e-10	_	_
35	P	101707	101741	149010	149044	-3	2.83e-05	orf284a	_
35	P	39005	39039	117993	118027	0	1.6e-10	orf100a-1	_
35	P	8520	8554	112725	112759	0	1.6e-10	orf147a	orf128a-2
35	P	39005	39039	105967	106001	0	1.6e-10	orf100a-1	_
35	P	39005	39039	77583	77617	0	1.6e-10	orf100a-1	orf161a
35	P	41823	41857	77568	77602	-2	8.58e-07	_	orf161a
35	P	36147	36181	41824	41858	-3	2.83e-05	_	_
34	F	195252	195285	337717	337750	-3	0.000104	_	_
34	F	145025	145058	341680	341713	-2	3.24e-06	_	_
34	F	228653	228686	341680	341713	-2	3.24e-06	orf156b	_
34	F	302749	302782	358582	358615	0	6.41e-10	_	_
34	F	302749	302782	311089	311122	0	6.41e-10	_	orf422a-2
34	F	181492	181525	396006	396039	-3	0.000104	_	_
34	F	5986	6019	341421	341454	-2	3.24e-06	_	_
34	F	36133	36166	154322	154355	-3	0.000104	_	_
34	F	315837	315870	382790	382823	-1	6.54e-08	_	_
34	F	42961	42994	390188	390221	-2	3.24e-06	_	_
34	F	42961	42994	168002	168035	-3	0.000104	_	_
34	F	27053	27086	392888	392921	0	6.41e-10	orf256a	_
34	F	27053	27086	56562	56595	0	6.41e-10	orf256a	orf157a
34	F	42961	42994	306541	306574	-2	3.24e-06	_	_
34	F	42961	42994	392888	392921	-2	3.24e-06	_	_
34	F	42961	42994	56562	56595	-2	3.24e-06	_	orf157a
34	F	27053	27086	390188	390221	-2	3.24e-06	orf256a	_
34	F	160120	160153	392959	392992	-2	3.24e-06	_	_
34	F	6422	6455	6434	6467	0	6.41e-10	orf106a-2	orf106a-2
34	F	16016	16049	382788	382821	-3	0.000104	_	_
34	F	1810	1843	203296	203329	-3	0.000104	_	_
34	F	35943	35976	259276	259309	-3	0.000104	_	_
34	F	35943	35976	144153	144186	-3	0.000104	_	_
34	F	35943	35976	227781	227814	-3	0.000104	_	orf438a
34	F	39068	39101	240968	241001	-1	6.54e-08	orf100a-1	_
34	F	39068	39101	241020	241053	-2	3.24e-06	orf100a-1	_
34	F	39068	39101	396070	396103	-2	3.24e-06	orf100a-1	_
34	F	39140	39173	405001	405034	0	6.41e-10	_	_
34	F	39140	39173	320504	320537	0	6.41e-10	_	_
34	F	375468	375501	405001	405034	0	6.41e-10	_	_
34	F	320504	320537	375468	375501	0	6.41e-10	_	_
34	F	41839	41872	405001	405034	-2	3.24e-06	_	_
34	F	41839	41872	320504	320537	-2	3.24e-06	_	_
34	F	41839	41872	389066	389099	-2	3.24e-06	_	_
34	F	39140	39173	389066	389099	-2	3.24e-06	_	_
34	F	375468	375501	389066	389099	-2	3.24e-06	_	_
34	F	35958	35991	392960	392993	-2	3.24e-06	_	_
34	F	385738	385771	385795	385828	0	6.41e-10	rps1	rps1
34	F	3940	3973	204792	204825	0	6.41e-10	_	orf181a
34	F	46232	46265	46289	46322	0	6.41e-10	rps1	rps1
34	F	145316	145349	314791	314824	-3	0.000104	_	orf422a-1
34	F	228944	228977	314791	314824	-3	0.000104	_	orf422a-1
34	F	145051	145084	178738	178771	-3	0.000104	_	orf105c-3
34	F	178738	178771	228679	228712	-3	0.000104	orf105c-3	orf156b
34	F	123166	123199	393753	393786	-3	0.000104	orf212a	_
34	F	206794	206827	393753	393786	-3	0.000104	_	_
34	F	61317	61350	357509	357542	-1	6.54e-08	_	_
34	F	358745	358778	396082	396115	-3	0.000104	_	_
34	F	311252	311285	396082	396115	-3	0.000104	orf422a-2	_
34	F	36148	36181	77568	77601	-3	0.000104	_	orf161a
34	F	145024	145057	341649	341682	-2	3.24e-06	_	_
34	F	228652	228685	341649	341682	-2	3.24e-06	orf156b	_
34	F	341650	341683	402290	402323	-2	3.24e-06	_	_
34	F	202314	202347	382936	382969	0	6.41e-10	_	_
34	F	80338	80371	382936	382969	0	6.41e-10	_	_
34	F	258172	258205	397236	397269	0	6.41e-10	_	_
34	F	29777	29810	105981	106014	0	6.41e-10	orf233a	_
34	F	293379	293412	366716	366749	-3	0.000104	_	orf117a-1
34	F	276818	276851	370731	370764	0	6.41e-10	orf275a	_
34	F	86996	87029	370731	370764	0	6.41e-10	orf224a	_
34	F	10976	11009	126938	126971	-1	6.54e-08	atp9	_
34	F	10976	11009	210566	210599	-1	6.54e-08	atp9	orf134a
34	P	22328	22361	409728	409761	-2	3.24e-06	cox3	_
34	P	390188	390221	405001	405034	-2	3.24e-06	_	_
34	P	392888	392921	405001	405034	0	6.41e-10	_	_
34	P	56562	56595	405001	405034	0	6.41e-10	orf157a	_
34	P	105981	106014	402276	402309	0	6.41e-10	_	_
34	P	227781	227814	396085	396118	-3	0.000104	orf438a	_
34	P	144153	144186	396085	396118	-3	0.000104	_	_
34	P	259276	259309	396085	396118	-3	0.000104	_	_
34	P	392960	392993	396070	396103	-2	3.24e-06	_	_
34	P	154322	154355	395895	395928	-3	0.000104	_	_
34	P	77568	77601	395880	395913	-3	0.000104	orf161a	_
34	P	240968	241001	392960	392993	-1	6.54e-08	_	_
34	P	241020	241053	392960	392993	-2	3.24e-06	_	_
34	P	389066	389099	392888	392921	-2	3.24e-06	_	_
34	P	320504	320537	392888	392921	0	6.41e-10	_	_
34	P	389066	389099	390188	390221	-2	3.24e-06	_	_
34	P	320504	320537	390188	390221	-2	3.24e-06	_	_
34	P	168002	168035	389066	389099	-3	0.000104	_	_
34	P	306541	306574	389066	389099	-2	3.24e-06	_	_
34	P	56562	56595	389066	389099	-2	3.24e-06	orf157a	_
34	P	46289	46322	385795	385828	0	6.41e-10	rps1	rps1
34	P	46232	46265	385738	385771	0	6.41e-10	rps1	rps1
34	P	27053	27086	375468	375501	0	6.41e-10	orf256a	_
34	P	42961	42994	375468	375501	-2	3.24e-06	_	_
34	P	357509	357542	370713	370746	-1	6.54e-08	_	_
34	P	35946	35979	358745	358778	-3	0.000104	_	_
34	P	16463	16496	356154	356187	-1	6.54e-08	_	_
34	P	23556	23589	355009	355042	0	6.41e-10	_	nad7
34	P	337743	337776	341680	341713	-2	3.24e-06	_	_
34	P	29763	29796	341650	341683	-2	3.24e-06	orf233a	_
34	P	337744	337777	341649	341682	-2	3.24e-06	_	_
34	P	178738	178771	337717	337750	-3	0.000104	orf105c-3	_
34	P	314791	314824	337452	337485	-3	0.000104	orf422a-1	_
34	P	56562	56595	320504	320537	0	6.41e-10	orf157a	_
34	P	49240	49273	315837	315870	-1	6.54e-08	_	_
34	P	35946	35979	311252	311285	-3	0.000104	_	orf422a-2
34	P	65314	65347	293379	293412	-3	0.000104	orf271a	_
34	P	61299	61332	276818	276851	0	6.41e-10	_	orf275a
34	P	34792	34825	258172	258205	0	6.41e-10	_	_
34	P	114810	114843	255095	255128	-3	0.000104	_	_
34	P	153664	153697	241035	241068	-2	3.24e-06	_	_
34	P	105945	105978	240976	241009	-1	6.54e-08	_	_
34	P	77561	77594	240976	241009	-3	0.000104	orf161a	_
34	P	195252	195285	228679	228712	-3	0.000104	_	orf156b
34	P	38275	38308	206794	206827	-3	0.000104	_	_
34	P	49094	49127	202314	202347	0	6.41e-10	_	_
34	P	145051	145084	195252	195285	-3	0.000104	_	_
34	P	36022	36055	181492	181525	-3	0.000104	_	_
34	P	39069	39102	160120	160153	-2	3.24e-06	orf100a-1	_
34	P	80290	80323	153664	153697	-3	0.000104	_	_
34	P	38275	38308	123166	123199	-3	0.000104	_	orf212a
34	P	61299	61332	86996	87029	0	6.41e-10	_	orf224a
34	P	49094	49127	80338	80371	0	6.41e-10	_	_
34	P	16016	16049	49242	49275	-3	0.000104	_	_
34	P	41839	41872	42961	42994	-2	3.24e-06	_	_
34	P	39140	39173	42961	42994	-2	3.24e-06	_	_
34	P	27053	27086	41839	41872	-2	3.24e-06	orf256a	_
34	P	27053	27086	39140	39173	0	6.41e-10	orf256a	_
34	P	35958	35991	39068	39101	-2	3.24e-06	_	orf100a-1
34	P	3606	3639	3606	3639	0	6.41e-10	orf112a-2	orf112a-2
34	P	3579	3612	3579	3612	0	6.41e-10	orf112a-2	orf112a-2
34	C	3606	3639	3579	3612	0	6.41e-10	orf112a-2	orf112a-2
33	F	33633	33665	398396	398428	-3	0.000378	_	_
33	F	65770	65802	157270	157302	0	2.56e-09	orf271a	_
33	F	157270	157302	300776	300808	0	2.56e-09	_	_
33	F	307857	307889	356177	356209	0	2.56e-09	_	_
33	F	50947	50979	131585	131617	-3	0.000378	_	_
33	F	50947	50979	215213	215245	-3	0.000378	_	_
33	F	176792	176824	396071	396103	0	2.56e-09	_	_
33	F	176792	176824	240969	241001	-1	2.54e-07	_	_
33	F	176792	176824	241021	241053	-2	1.22e-05	_	_
33	F	341680	341712	358582	358614	-2	1.22e-05	_	_
33	F	311089	311121	341680	341712	-2	1.22e-05	orf422a-2	_
33	F	302749	302781	341680	341712	-2	1.22e-05	_	_
33	F	41739	41771	176541	176573	-1	2.54e-07	_	orf446a-3
33	F	38814	38846	176541	176573	-1	2.54e-07	orf100a-1	orf446a-3
33	F	41725	41757	49808	49840	-3	0.000378	_	_
33	F	38800	38832	49808	49840	-3	0.000378	_	_
33	F	145025	145057	302749	302781	0	2.56e-09	_	_
33	F	228653	228685	302749	302781	0	2.56e-09	orf156b	_
33	F	145025	145057	358582	358614	0	2.56e-09	_	_
33	F	145025	145057	311089	311121	0	2.56e-09	_	orf422a-2
33	F	228653	228685	358582	358614	0	2.56e-09	orf156b	_
33	F	228653	228685	311089	311121	0	2.56e-09	orf156b	orf422a-2
33	F	145025	145057	402290	402322	0	2.56e-09	_	_
33	F	228653	228685	402290	402322	0	2.56e-09	orf156b	_
33	F	302749	302781	402290	402322	0	2.56e-09	_	_
33	F	358582	358614	402290	402322	0	2.56e-09	_	_
33	F	311089	311121	402290	402322	0	2.56e-09	orf422a-2	_
33	F	50196	50228	341680	341712	-2	1.22e-05	_	_
33	F	171859	171891	330039	330071	-1	2.54e-07	_	orf446a-1
33	R	3579	3611	3579	3611	0	2.56e-09	orf112a-2	orf112a-2
33	F	3579	3611	3607	3639	0	2.56e-09	orf112a-2	orf112a-2
33	R	3607	3639	3607	3639	0	2.56e-09	orf112a-2	orf112a-2
33	F	154351	154383	381834	381866	-2	1.22e-05	_	_
33	F	101757	101789	165917	165949	-1	2.54e-07	orf284a	orf170a-2
33	F	117846	117878	337744	337776	0	2.56e-09	_	_
33	F	117876	117908	337744	337776	0	2.56e-09	_	_
33	F	117906	117938	337744	337776	0	2.56e-09	_	_
33	F	29764	29796	337744	337776	0	2.56e-09	orf233a	_
33	F	195279	195311	313241	313273	0	2.56e-09	_	_
33	F	15989	16021	195279	195311	-1	2.54e-07	_	_
33	F	36073	36105	195279	195311	-2	1.22e-05	_	_
33	F	195279	195311	392945	392977	-2	1.22e-05	_	_
33	F	50870	50902	131586	131618	-1	2.54e-07	_	_
33	F	50870	50902	215214	215246	-1	2.54e-07	_	_
33	F	21989	22021	382223	382255	-3	0.000378	_	_
33	F	382223	382255	390303	390335	-3	0.000378	_	_
33	F	382223	382255	393229	393261	-3	0.000378	_	_
33	F	41747	41779	172801	172833	-3	0.000378	_	_
33	F	38822	38854	172801	172833	-3	0.000378	orf100a-1	_
33	F	176807	176839	178712	178744	0	2.56e-09	_	orf105c-3
33	F	35958	35990	160121	160153	0	2.56e-09	_	_
33	F	178712	178744	395956	395988	-2	1.22e-05	orf105c-3	_
33	F	178712	178744	277112	277144	-2	1.22e-05	orf105c-3	_
33	F	87290	87322	178712	178744	-2	1.22e-05	orf224a	orf105c-3
33	F	39084	39116	178712	178744	-2	1.22e-05	orf100a-1	orf105c-3
33	F	183775	183807	305883	305915	-3	0.000378	_	_
33	F	51035	51067	131578	131610	-3	0.000378	_	_
33	F	51035	51067	215206	215238	-3	0.000378	_	_
33	F	61317	61349	114830	114862	-2	1.22e-05	_	_
33	F	114830	114862	357509	357541	-3	0.000378	_	_
33	F	129232	129264	374985	375017	-3	0.000378	_	_
33	F	212860	212892	374985	375017	-3	0.000378	_	_
33	F	36149	36181	105953	105985	-3	0.000378	_	_
33	F	41706	41738	176507	176539	-3	0.000378	_	orf446a-3
33	F	341650	341682	358582	358614	-2	1.22e-05	_	_
33	F	311089	311121	341650	341682	-2	1.22e-05	orf422a-2	_
33	F	302749	302781	341650	341682	-2	1.22e-05	_	_
33	F	28792	28824	175579	175611	-1	2.54e-07	orf120a;orf281a	orf446a-3
33	F	14176	14208	21880	21912	0	2.56e-09	_	_
33	F	21880	21912	244495	244527	0	2.56e-09	_	_
33	P	175579	175611	403262	403294	-1	2.54e-07	orf446a-3	_
33	P	337744	337776	402290	402322	0	2.56e-09	_	_
33	P	30695	30727	401338	401370	-3	0.000378	_	_
33	P	398396	398428	398396	398428	-3	0.000378	_	_
33	P	160121	160153	396071	396103	0	2.56e-09	_	_
33	P	195279	195311	395956	395988	-2	1.22e-05	_	_
33	P	105953	105985	395880	395912	-3	0.000378	_	_
33	P	49808	49840	393229	393261	-3	0.000378	_	_
33	P	176541	176573	393215	393247	-1	2.54e-07	orf446a-3	_
33	P	172801	172833	393207	393239	-3	0.000378	_	_
33	P	178712	178744	392945	392977	-2	1.22e-05	orf105c-3	_
33	P	176507	176539	390322	390354	-3	0.000378	orf446a-3	_
33	P	49808	49840	390303	390335	-3	0.000378	_	_
33	P	176541	176573	390289	390321	-1	2.54e-07	orf446a-3	_
33	P	172801	172833	390281	390313	-3	0.000378	_	_
33	P	38800	38832	382223	382255	-3	0.000378	_	_
33	P	41725	41757	382223	382255	-3	0.000378	_	_
33	P	341680	341712	381835	381867	-2	1.22e-05	_	_
33	P	215214	215246	381161	381193	-1	2.54e-07	_	_
33	P	131586	131618	381161	381193	-1	2.54e-07	_	_
33	P	131585	131617	381084	381116	-3	0.000378	_	_
33	P	215213	215245	381084	381116	-3	0.000378	_	_
33	P	131578	131610	380996	381028	-3	0.000378	_	_
33	P	215206	215238	380996	381028	-3	0.000378	_	_
33	P	114830	114862	370714	370746	-2	1.22e-05	_	_
33	P	157270	157302	366261	366293	0	2.56e-09	_	_
33	P	101306	101338	358745	358777	-3	0.000378	_	_
33	P	337744	337776	358582	358614	0	2.56e-09	_	_
33	P	29764	29796	358582	358614	0	2.56e-09	orf233a	_
33	P	117906	117938	358582	358614	0	2.56e-09	_	_
33	P	117876	117908	358582	358614	0	2.56e-09	_	_
33	P	117846	117878	358582	358614	0	2.56e-09	_	_
33	P	215214	215246	341910	341942	-2	1.22e-05	_	_
33	P	131586	131618	341910	341942	-2	1.22e-05	_	_
33	P	131739	131771	341650	341682	-2	1.22e-05	_	_
33	P	215367	215399	341650	341682	-2	1.22e-05	_	_
33	P	311089	311121	337744	337776	0	2.56e-09	orf422a-2	_
33	P	302749	302781	337744	337776	0	2.56e-09	_	_
33	P	175579	175611	318765	318797	-1	2.54e-07	orf446a-3	_
33	P	178712	178744	313241	313273	0	2.56e-09	orf105c-3	_
33	P	101306	101338	311252	311284	-3	0.000378	_	orf422a-2
33	P	29764	29796	311089	311121	0	2.56e-09	orf233a	orf422a-2
33	P	117906	117938	311089	311121	0	2.56e-09	_	orf422a-2
33	P	117876	117908	311089	311121	0	2.56e-09	_	orf422a-2
33	P	117846	117878	311089	311121	0	2.56e-09	_	orf422a-2
33	P	193376	193408	309490	309522	0	2.56e-09	_	_
33	P	172801	172833	304082	304114	-3	0.000378	_	_
33	P	29764	29796	302749	302781	0	2.56e-09	orf233a	_
33	P	215367	215399	302749	302781	0	2.56e-09	_	_
33	P	131739	131771	302749	302781	0	2.56e-09	_	_
33	P	117906	117938	302749	302781	0	2.56e-09	_	_
33	P	117876	117908	302749	302781	0	2.56e-09	_	_
33	P	117846	117878	302749	302781	0	2.56e-09	_	_
33	P	195279	195311	277112	277144	-2	1.22e-05	_	_
33	P	97255	97287	250744	250776	0	2.56e-09	_	_
33	P	29764	29796	228653	228685	0	2.56e-09	orf233a	orf156b
33	P	117906	117938	228653	228685	0	2.56e-09	_	orf156b
33	P	117876	117908	228653	228685	0	2.56e-09	_	orf156b
33	P	117846	117878	228653	228685	0	2.56e-09	_	orf156b
33	P	169082	169114	225590	225622	-1	2.54e-07	_	_
33	P	57046	57078	212860	212892	-3	0.000378	_	_
33	P	39162	39194	199851	199883	0	2.56e-09	_	_
33	P	176807	176839	195279	195311	0	2.56e-09	_	_
33	P	39084	39116	195279	195311	-2	1.22e-05	orf100a-1	_
33	P	87290	87322	195279	195311	-2	1.22e-05	orf224a	_
33	P	15989	16021	178712	178744	-1	2.54e-07	_	orf105c-3
33	P	36073	36105	178712	178744	-2	1.22e-05	_	orf105c-3
33	P	35958	35990	176792	176824	0	2.56e-09	_	_
33	P	80360	80392	176727	176759	0	2.56e-09	_	_
33	P	21975	22007	176541	176573	-1	2.54e-07	_	orf446a-3
33	P	21967	21999	172801	172833	-3	0.000378	_	_
33	P	93807	93839	166437	166469	-1	2.54e-07	orf119a-1	_
33	P	50197	50229	154351	154383	-2	1.22e-05	_	_
33	P	29764	29796	145025	145057	0	2.56e-09	orf233a	_
33	P	117906	117938	145025	145057	0	2.56e-09	_	_
33	P	117876	117908	145025	145057	0	2.56e-09	_	_
33	P	117846	117878	145025	145057	0	2.56e-09	_	_
33	P	57046	57078	129232	129264	-3	0.000378	_	_
33	P	7301	7333	101302	101334	0	2.56e-09	_	_
33	P	21989	22021	49808	49840	-3	0.000378	_	_
33	P	33633	33665	33633	33665	-3	0.000378	_	_
32	F	10738	10769	72058	72089	-3	0.00137	_	_
32	F	10738	10769	261507	261538	-3	0.00137	_	orf101b
32	F	131769	131800	157526	157557	-3	0.00137	_	_
32	F	157526	157557	215397	215428	-3	0.00137	_	_
32	F	337718	337749	356101	356132	-3	0.00137	_	_
32	F	13611	13642	295906	295937	-1	9.85e-07	_	_
32	F	243930	243961	295906	295937	-1	9.85e-07	_	_
32	F	49242	49273	80292	80323	0	1.03e-08	_	_
32	F	240978	241009	405025	405056	-3	0.00137	_	_
32	F	240978	241009	320528	320559	-3	0.00137	_	_
32	F	240978	241009	369959	369990	-3	0.00137	_	_
32	F	176780	176811	181494	181525	-2	4.58e-05	_	_
32	F	78712	78743	268305	268336	0	1.03e-08	_	_
32	F	396043	396074	402276	402307	-1	9.85e-07	_	_
32	F	195253	195284	356101	356132	0	1.03e-08	_	_
32	F	36023	36054	175581	175612	-1	9.85e-07	_	orf446a-3
32	F	153664	153695	382790	382821	-3	0.00137	_	_
32	F	16018	16049	153664	153695	-2	4.58e-05	_	_
32	F	66308	66339	193223	193254	0	1.03e-08	_	_
32	F	193223	193254	301314	301345	0	1.03e-08	_	_
32	F	392921	392952	395436	395467	-2	4.58e-05	_	_
32	F	49242	49273	241037	241068	-3	0.00137	_	_
32	F	113827	113858	172802	172833	-3	0.00137	_	_
32	F	99617	99648	172852	172883	-2	4.58e-05	_	_
32	F	36594	36625	39109	39140	-2	4.58e-05	_	orf100a-1
32	F	29779	29810	35987	36018	-1	9.85e-07	orf233a	_
32	F	16004	16035	35958	35989	-1	9.85e-07	_	_
32	F	80287	80318	269892	269923	-1	9.85e-07	_	_
32	F	115079	115110	178827	178858	0	1.03e-08	orf140a-2	_
32	F	120688	120719	126411	126442	0	1.03e-08	_	orf174a
32	F	120688	120719	210039	210070	0	1.03e-08	_	_
32	F	201228	201259	301445	301476	-3	0.00137	_	_
32	F	182585	182616	182616	182647	-3	0.00137	_	_
32	F	202314	202345	256742	256773	-1	9.85e-07	_	_
32	F	80338	80369	256742	256773	-1	9.85e-07	_	_
32	F	117940	117971	175580	175611	-1	9.85e-07	_	orf446a-3
32	F	199293	199324	199338	199369	-3	0.00137	_	_
32	F	121321	121352	141588	141619	0	1.03e-08	_	cob
32	F	121321	121352	225216	225247	0	1.03e-08	_	cob
32	F	33085	33116	280151	280182	-3	0.00137	_	_
32	F	33085	33116	90329	90360	-3	0.00137	_	_
32	F	195253	195284	315811	315842	-3	0.00137	_	_
32	P	35987	36018	402276	402307	-1	9.85e-07	_	_
32	P	280151	280182	398945	398976	-3	0.00137	_	_
32	P	90329	90360	398945	398976	-3	0.00137	_	_
32	P	16004	16035	396072	396103	-1	9.85e-07	_	_
32	P	29779	29810	396043	396074	-1	9.85e-07	orf233a	_
32	P	175581	175612	396007	396038	-1	9.85e-07	orf446a-3	_
32	P	39109	39140	395436	395467	-2	4.58e-05	orf100a-1	_
32	P	36594	36625	392921	392952	-2	4.58e-05	_	_
32	P	80292	80323	382790	382821	0	1.03e-08	_	_
32	P	241037	241068	382790	382821	-3	0.00137	_	_
32	P	193223	193254	365724	365755	0	1.03e-08	_	_
32	P	241201	241232	356178	356209	-2	4.58e-05	_	_
32	P	80292	80323	356127	356158	-1	9.85e-07	_	_
32	P	178739	178770	356101	356132	0	1.03e-08	orf105c-3	_
32	P	145052	145083	356101	356132	-3	0.00137	_	_
32	P	228680	228711	356101	356132	-3	0.00137	orf156b	_
32	P	194892	194923	353686	353717	-3	0.00137	_	_
32	P	188850	188881	342762	342793	-2	4.58e-05	_	_
32	P	329958	329989	341907	341938	0	1.03e-08	orf446a-1	_
32	P	80292	80323	315837	315868	-1	9.85e-07	_	_
32	P	178734	178765	315816	315847	-3	0.00137	orf105c-3	_
32	P	173473	173504	314700	314731	-3	0.00137	_	orf422a-1
32	P	232936	232967	314361	314392	-3	0.00137	_	orf422a-1
32	P	149308	149339	314361	314392	-3	0.00137	_	orf422a-1
32	P	241201	241232	307858	307889	-2	4.58e-05	_	_
32	P	176542	176573	304090	304121	-1	9.85e-07	orf446a-3	_
32	P	49110	49141	256728	256759	0	1.03e-08	_	_
32	P	16468	16499	253954	253985	-2	4.58e-05	_	_
32	P	160120	160151	250720	250751	0	1.03e-08	_	_
32	P	99617	99648	250570	250601	-2	4.58e-05	_	_
32	P	128456	128487	244867	244898	-3	0.00137	_	_
32	P	212084	212115	244867	244898	-3	0.00137	_	_
32	P	16018	16049	241037	241068	0	1.03e-08	_	_
32	P	16004	16035	241022	241053	-3	0.00137	_	_
32	P	105983	106014	240993	241024	0	1.03e-08	_	_
32	P	27031	27062	240978	241009	-3	0.00137	orf256a	_
32	P	62073	62104	240978	241009	-3	0.00137	_	_
32	P	16004	16035	240970	241001	-2	4.58e-05	_	_
32	P	111103	111134	215843	215874	0	1.03e-08	_	_
32	P	14548	14579	212084	212115	-3	0.00137	orf147b	_
32	P	198493	198524	199749	199780	-3	0.00137	_	orf151b
32	P	115079	115110	195165	195196	0	1.03e-08	orf140a-2	_
32	P	160134	160165	181494	181525	-2	4.58e-05	_	_
32	P	80446	80477	176584	176615	0	1.03e-08	_	_
32	P	153654	153685	172929	172960	-3	0.00137	_	_
32	P	101756	101787	172175	172206	-3	0.00137	orf284a	_
32	P	142384	142415	168662	168693	-3	0.00137	orf139a	orf106c-3
32	P	49242	49273	153664	153695	-3	0.00137	_	_
32	P	111103	111134	132215	132246	0	1.03e-08	_	orf175a-2
32	P	14548	14579	128456	128487	-3	0.00137	orf147b	_
32	P	112725	112756	120688	120719	0	1.03e-08	orf128a-2	_
32	P	16018	16049	80292	80323	-3	0.00137	_	_
32	P	3608	3639	3608	3639	0	1.03e-08	orf112a-2	orf112a-2
32	P	3579	3610	3579	3610	0	1.03e-08	orf112a-2	orf112a-2
32	C	3608	3639	3579	3610	0	1.03e-08	orf112a-2	orf112a-2
31	F	195247	195277	251936	251966	-2	0.000172	_	orf134b
31	F	51407	51437	190788	190818	-2	0.000172	_	_
31	F	269927	269957	358486	358516	-1	3.82e-06	_	_
31	F	269927	269957	310993	311023	-1	3.82e-06	_	_
31	F	112535	112565	335223	335253	-3	0.00498	_	_
31	F	101813	101843	133981	134011	-2	0.000172	orf284a	_
31	F	101813	101843	217609	217639	-2	0.000172	orf284a	_
31	F	114864	114894	256795	256825	-1	3.82e-06	_	_
31	F	60953	60983	372291	372321	-2	0.000172	_	rps4
31	F	72593	72623	332111	332141	-1	3.82e-06	_	_
31	F	262042	262072	332111	332141	-1	3.82e-06	_	_
31	F	77665	77695	267219	267249	-2	0.000172	orf166a;orf161a	_
31	F	145643	145673	250568	250598	-3	0.00498	_	_
31	F	229271	229301	250568	250598	-3	0.00498	_	_
31	F	185516	185546	308229	308259	-3	0.00498	orf154a	_
31	F	41725	41755	172788	172818	-3	0.00498	_	_
31	F	38800	38830	172788	172818	-3	0.00498	_	_
31	F	147418	147448	342977	343007	-2	0.000172	_	_
31	F	231046	231076	342977	343007	-2	0.000172	_	_
31	F	178739	178769	398476	398506	-2	0.000172	orf105c-3	_
31	F	80321	80351	269928	269958	-3	0.00498	_	_
31	F	176780	176810	403262	403292	-1	3.82e-06	_	_
31	F	176780	176810	318765	318795	-1	3.82e-06	_	_
31	F	396008	396038	403262	403292	-2	0.000172	_	_
31	F	318765	318795	396008	396038	-2	0.000172	_	_
31	R	3579	3609	3579	3609	0	4.1e-08	orf112a-2	orf112a-2
31	F	3579	3609	3609	3639	0	4.1e-08	orf112a-2	orf112a-2
31	R	3609	3639	3609	3639	0	4.1e-08	orf112a-2	orf112a-2
31	F	10667	10697	10974	11004	0	4.1e-08	_	atp9
31	F	181494	181524	403262	403292	-3	0.00498	_	_
31	F	181494	181524	318765	318795	-3	0.00498	_	_
31	F	81275	81305	270888	270918	-2	0.000172	orf123b	_
31	F	43713	43743	158413	158443	-1	3.82e-06	_	_
31	F	160163	160193	330062	330092	-1	3.82e-06	_	orf446a-1
31	F	160135	160165	175581	175611	0	4.1e-08	_	orf446a-3
31	F	36163	36193	370718	370748	-2	0.000172	_	_
31	F	33555	33585	356102	356132	-2	0.000172	_	_
31	F	33555	33585	195254	195284	-2	0.000172	_	_
31	F	101316	101346	403499	403529	-1	3.82e-06	_	_
31	F	199887	199917	403499	403529	-3	0.00498	_	_
31	F	199836	199866	403499	403529	-3	0.00498	_	_
31	F	101316	101346	319002	319032	-1	3.82e-06	_	orf197a
31	F	199887	199917	319002	319032	-3	0.00498	_	orf197a
31	F	199836	199866	319002	319032	-3	0.00498	_	orf197a
31	F	356172	356202	390212	390242	-2	0.000172	_	_
31	F	68046	68076	188656	188686	-3	0.00498	_	_
31	F	374022	374052	396085	396115	-1	3.82e-06	_	_
31	F	21997	22027	101560	101590	-2	0.000172	_	orf284a
31	F	101560	101590	390311	390341	-2	0.000172	orf284a	_
31	F	101560	101590	393237	393267	-2	0.000172	orf284a	_
31	F	80297	80327	241042	241072	-2	0.000172	_	_
31	F	97257	97287	313232	313262	-3	0.00498	_	_
31	F	58012	58042	259280	259310	-3	0.00498	_	_
31	F	58012	58042	144157	144187	-3	0.00498	_	_
31	F	58012	58042	227785	227815	-3	0.00498	_	orf438a
31	R	108269	108299	108271	108301	-3	0.00498	_	_
31	F	342576	342606	349558	349588	0	4.1e-08	_	_
31	F	11188	11218	11231	11261	-3	0.00498	_	_
31	F	357507	357537	395868	395898	0	4.1e-08	_	_
31	F	162710	162740	398484	398514	-3	0.00498	_	_
31	F	162702	162732	306457	306487	-3	0.00498	_	_
31	F	147061	147091	369990	370020	-2	0.000172	_	_
31	F	230689	230719	369990	370020	-2	0.000172	_	_
31	F	7299	7329	358747	358777	-3	0.00498	_	_
31	F	7299	7329	311254	311284	-3	0.00498	_	orf422a-2
31	F	202326	202356	269956	269986	-3	0.00498	_	_
31	F	35946	35976	58011	58041	-1	3.82e-06	_	_
31	F	61315	61345	395868	395898	-2	0.000172	_	_
31	F	114830	114860	395870	395900	-2	0.000172	_	_
31	F	81293	81323	270907	270937	-3	0.00498	orf123b	_
31	F	79963	79993	269561	269591	0	4.1e-08	orf220a	_
31	F	3836	3866	204688	204718	-1	3.82e-06	_	orf181a
31	F	114044	114074	338180	338210	-3	0.00498	_	_
31	F	78358	78388	267955	267985	-1	3.82e-06	_	_
31	F	358745	358775	405027	405057	-1	3.82e-06	_	_
31	F	320530	320560	358745	358775	-1	3.82e-06	_	_
31	F	358745	358775	369961	369991	-1	3.82e-06	_	_
31	F	311252	311282	405027	405057	-1	3.82e-06	orf422a-2	_
31	F	311252	311282	320530	320560	-1	3.82e-06	orf422a-2	_
31	F	311252	311282	369961	369991	-1	3.82e-06	orf422a-2	_
31	F	176588	176618	301482	301512	0	4.1e-08	_	_
31	F	81341	81371	270962	270992	-2	0.000172	orf123b	_
31	F	38937	38967	145657	145687	-1	3.82e-06	orf100a-1	_
31	F	38937	38967	229285	229315	-1	3.82e-06	orf100a-1	_
31	F	117671	117701	361444	361474	-2	0.000172	_	_
31	R	137369	137399	220997	221027	-2	0.000172	_	_
31	R	137369	137399	137369	137399	-2	0.000172	_	_
31	R	220997	221027	220997	221027	-2	0.000172	_	_
31	F	28794	28824	160135	160165	-1	3.82e-06	orf120a;orf281a	_
31	F	117941	117971	160135	160165	-1	3.82e-06	_	_
31	F	28794	28824	36023	36053	-2	0.000172	orf120a;orf281a	_
31	F	36023	36053	117941	117971	-2	0.000172	_	_
31	F	77889	77919	267446	267476	0	4.1e-08	orf166a	_
31	F	195770	195800	386620	386650	-3	0.00498	_	_
31	F	337114	337144	393094	393124	-1	3.82e-06	orf253a	_
31	F	134403	134433	379969	379999	-2	0.000172	_	_
31	F	218031	218061	379969	379999	-2	0.000172	_	_
31	F	250720	250750	396073	396103	0	4.1e-08	_	_
31	F	240971	241001	250720	250750	-1	3.82e-06	_	_
31	F	241023	241053	250720	250750	-2	0.000172	_	_
31	F	59742	59772	371080	371110	-2	0.000172	rps4	_
31	F	250875	250905	250911	250941	-2	0.000172	cox2	cox2
31	F	172855	172885	337128	337158	-3	0.00498	_	orf253a
31	F	189553	189583	337128	337158	-3	0.00498	_	orf253a
31	F	185234	185264	307627	307657	-3	0.00498	orf154a	_
31	F	104555	104585	180862	180892	-1	3.82e-06	_	_
31	F	72032	72062	126936	126966	-2	0.000172	_	_
31	F	72032	72062	210564	210594	-2	0.000172	_	orf134a
31	F	126936	126966	261481	261511	-2	0.000172	_	orf101b
31	F	210564	210594	261481	261511	-2	0.000172	orf134a	orf101b
31	P	160135	160165	403262	403292	-1	3.82e-06	_	_
31	P	36023	36053	403262	403292	-2	0.000172	_	_
31	P	195254	195284	398476	398506	-2	0.000172	_	_
31	P	356102	356132	398476	398506	-2	0.000172	_	_
31	P	58011	58041	396085	396115	-1	3.82e-06	_	_
31	P	28794	28824	396008	396038	-2	0.000172	orf120a;orf281a	_
31	P	117941	117971	396008	396038	-2	0.000172	_	_
31	P	370718	370748	395868	395898	-2	0.000172	_	_
31	P	172788	172818	393231	393261	-3	0.00498	_	_
31	P	145657	145687	393094	393124	-1	3.82e-06	_	_
31	P	229285	229315	393094	393124	-1	3.82e-06	_	_
31	P	172788	172818	390305	390335	-3	0.00498	_	_
31	P	158413	158443	388317	388347	-1	3.82e-06	_	_
31	P	190788	190818	380626	380656	-2	0.000172	_	_
31	P	35946	35976	374022	374052	-1	3.82e-06	_	_
31	P	227785	227815	374021	374051	-3	0.00498	orf438a	_
31	P	144157	144187	374021	374051	-3	0.00498	_	_
31	P	259280	259310	374021	374051	-3	0.00498	_	_
31	P	371080	371110	372291	372321	-2	0.000172	_	rps4
31	P	188656	188686	363982	364012	-3	0.00498	_	_
31	P	27030	27060	358745	358775	-1	3.82e-06	orf256a	_
31	P	62072	62102	358745	358775	-1	3.82e-06	_	_
31	P	105944	105974	358745	358775	-3	0.00498	_	_
31	P	36163	36193	357507	357537	0	4.1e-08	_	_
31	P	41818	41848	356172	356202	-2	0.000172	_	_
31	P	259341	259371	353687	353717	-3	0.00498	_	_
31	P	144218	144248	353687	353717	-3	0.00498	_	_
31	P	227846	227876	353687	353717	-3	0.00498	orf438a	_
31	P	217036	217066	347815	347845	-3	0.00498	_	orf173a
31	P	133408	133438	347815	347845	-3	0.00498	_	orf173a
31	P	308864	308894	341740	341770	-2	0.000172	_	_
31	P	308834	308864	341740	341770	-2	0.000172	_	_
31	P	308894	308924	341740	341770	-2	0.000172	_	_
31	P	308924	308954	341740	341770	-2	0.000172	_	_
31	P	188656	188686	340399	340429	-3	0.00498	_	_
31	P	250568	250598	337128	337158	-3	0.00498	_	orf253a
31	P	38937	38967	337114	337144	-1	3.82e-06	orf100a-1	orf253a
31	P	176752	176782	330062	330092	-1	3.82e-06	_	orf446a-1
31	P	160135	160165	318765	318795	-1	3.82e-06	_	_
31	P	36023	36053	318765	318795	-2	0.000172	_	_
31	P	173310	173340	314860	314890	-1	3.82e-06	_	orf422a-1
31	P	27030	27060	311252	311282	-1	3.82e-06	orf256a	orf422a-2
31	P	62072	62102	311252	311282	-1	3.82e-06	_	orf422a-2
31	P	105944	105974	311252	311282	-3	0.00498	_	orf422a-2
31	P	251942	251972	306458	306488	-3	0.00498	orf134b	_
31	P	80446	80476	301479	301509	-1	3.82e-06	_	_
31	P	210670	210700	292282	292312	-3	0.00498	_	_
31	P	127042	127072	292282	292312	-3	0.00498	_	_
31	P	259069	259099	291893	291923	-3	0.00498	orf155b-1;orf121a-1	_
31	P	143946	143976	291893	291923	-3	0.00498	_	_
31	P	227574	227604	291893	291923	-3	0.00498	orf438a	_
31	P	240976	241006	267117	267147	-3	0.00498	_	_
31	P	114044	114074	259714	259744	-3	0.00498	_	_
31	P	178742	178772	251940	251970	-2	0.000172	orf105c-3	orf134b
31	P	35958	35988	250720	250750	0	4.1e-08	_	_
31	P	189444	189474	240971	241001	-3	0.00498	_	_
31	P	62043	62073	230689	230719	-2	0.000172	_	_
31	P	172855	172885	229271	229301	-3	0.00498	_	_
31	P	189553	189583	229271	229301	-3	0.00498	_	_
31	P	114044	114074	228219	228249	-3	0.00498	_	orf438a
31	P	52064	52094	218031	218061	-2	0.000172	_	_
31	P	166126	166156	217720	217750	0	4.1e-08	_	_
31	P	179336	179366	214953	214983	-2	0.000172	_	orf208a
31	P	167475	167505	214006	214036	-3	0.00498	_	_
31	P	106161	106191	210837	210867	-3	0.00498	_	_
31	P	28557	28587	199887	199917	-3	0.00498	_	_
31	P	28557	28587	199836	199866	-3	0.00498	_	_
31	P	45408	45438	195772	195802	-3	0.00498	_	_
31	P	162410	162440	193607	193637	-3	0.00498	_	_
31	P	145643	145673	189553	189583	-3	0.00498	_	_
31	P	28794	28824	181494	181524	-3	0.00498	orf120a;orf281a	_
31	P	117941	117971	181494	181524	-3	0.00498	_	_
31	P	33555	33585	178739	178769	-2	0.000172	_	orf105c-3
31	P	97257	97287	176818	176848	-3	0.00498	_	_
31	P	175581	175611	176780	176810	0	4.1e-08	orf446a-3	_
31	P	28794	28824	176780	176810	-1	3.82e-06	orf120a;orf281a	_
31	P	117941	117971	176780	176810	-1	3.82e-06	_	_
31	P	145643	145673	172855	172885	-3	0.00498	_	_
31	P	21991	22021	172788	172818	-3	0.00498	_	_
31	P	101560	101590	172741	172771	-3	0.00498	orf284a	_
31	P	130378	130408	167475	167505	-3	0.00498	orf171a-2	_
31	P	134092	134122	166126	166156	0	4.1e-08	_	_
31	P	33547	33577	162710	162740	-3	0.00498	_	_
31	P	118038	118068	162702	162732	-2	0.000172	_	_
31	P	62043	62073	147061	147091	-2	0.000172	_	_
31	P	114044	114074	144591	144621	-3	0.00498	_	_
31	P	52064	52094	134403	134433	-2	0.000172	_	_
31	P	106161	106191	127209	127239	-3	0.00498	_	_
31	P	36161	36191	114830	114860	-2	0.000172	_	_
31	P	70265	70295	114044	114074	-3	0.00498	_	_
31	P	38794	38824	101560	101590	-2	0.000172	_	orf284a
31	P	41719	41749	101560	101590	-2	0.000172	_	orf284a
31	P	28557	28587	101316	101346	-1	3.82e-06	_	_
31	P	36163	36193	61315	61345	-2	0.000172	_	_
31	P	59742	59772	60953	60983	-2	0.000172	rps4	_
30	F	194529	194558	278212	278241	-3	0.018	orf130a	orf172a
30	F	88390	88419	194529	194558	-3	0.018	_	orf130a
30	F	42815	42844	341889	341918	-3	0.018	_	_
30	F	54015	54044	410057	410086	-1	1.48e-05	_	_
30	F	93009	93038	404962	404991	-3	0.018	orf202a-1;cox1	_
30	F	282836	282865	404962	404991	-3	0.018	_	_
30	F	93009	93038	320465	320494	-3	0.018	orf202a-1;cox1	_
30	F	282836	282865	320465	320494	-3	0.018	_	_
30	F	251941	251970	337717	337746	-3	0.018	orf134b	_
30	F	131589	131618	329957	329986	-3	0.018	_	orf446a-1
30	F	215217	215246	329957	329986	-3	0.018	_	orf446a-1
30	F	42956	42985	307853	307882	-3	0.018	_	_
30	F	27048	27077	356173	356202	-3	0.018	orf256a	_
30	F	250404	250433	350017	350046	-3	0.018	_	_
30	F	29023	29052	318540	318569	-2	0.000642	orf120a;orf281a	_
30	F	14407	14436	46781	46810	-3	0.018	orf147b	_
30	F	46781	46810	244726	244755	-3	0.018	_	_
30	F	50202	50231	402296	402325	-3	0.018	_	_
30	F	194894	194923	328491	328520	-3	0.018	_	_
30	F	79886	79915	269485	269514	-1	1.48e-05	orf220a	_
30	F	72499	72528	80261	80290	-3	0.018	_	_
30	F	80261	80290	261948	261977	-3	0.018	_	_
30	F	176788	176817	396016	396045	-2	0.000642	_	_
30	F	16449	16478	176787	176816	-2	0.000642	_	_
30	F	41725	41754	172747	172776	-3	0.018	_	_
30	F	38800	38829	172747	172776	-3	0.018	_	_
30	F	44635	44664	99761	99790	-3	0.018	_	_
30	F	195208	195237	392454	392483	-2	0.000642	_	_
30	F	80319	80348	358485	358514	-1	1.48e-05	_	_
30	F	80319	80348	310992	311021	-1	1.48e-05	_	_
30	F	117975	118004	392956	392985	0	1.64e-07	_	_
30	F	36143	36172	392954	392983	-3	0.018	_	_
30	F	42784	42813	176605	176634	-1	1.48e-05	_	_
30	F	81556	81585	202369	202398	-3	0.018	orf123b	_
30	F	81556	81585	316654	316683	-3	0.018	orf123b	_
30	F	28444	28473	81556	81585	-3	0.018	orf150a	orf123b
30	F	81556	81585	104055	104084	-3	0.018	orf123b	orf113a-2
30	F	81556	81585	133308	133337	-3	0.018	orf123b	_
30	F	81556	81585	216936	216965	-3	0.018	orf123b	_
30	F	379890	379919	379927	379956	-2	0.000642	_	_
30	F	301588	301617	379927	379956	-3	0.018	_	_
30	R	3578	3607	3579	3608	-1	1.48e-05	orf112a-2	orf112a-2
30	F	3578	3607	3610	3639	-1	1.48e-05	orf112a-2	orf112a-2
30	R	3610	3639	3611	3640	-1	1.48e-05	orf112a-2	orf112a-2
30	R	3576	3605	3579	3608	-3	0.018	orf112a-2	orf112a-2
30	F	3576	3605	3610	3639	-3	0.018	orf112a-2	orf112a-2
30	R	3610	3639	3613	3642	-3	0.018	orf112a-2	orf112a-2
30	F	80805	80834	270421	270450	-3	0.018	_	_
30	F	183256	183285	305381	305410	-3	0.018	orf135a-2	_
30	F	10669	10698	72034	72063	-1	1.48e-05	_	_
30	F	10669	10698	261483	261512	-1	1.48e-05	_	orf101b
30	F	10977	11006	72035	72064	-1	1.48e-05	atp9	_
30	F	10977	11006	261484	261513	-1	1.48e-05	atp9	orf101b
30	F	250725	250754	395887	395916	-3	0.018	_	_
30	F	176799	176828	395887	395916	-3	0.018	_	_
30	F	395889	395918	395950	395979	-3	0.018	_	_
30	F	277106	277135	395889	395918	-3	0.018	_	_
30	F	87284	87313	395889	395918	-3	0.018	orf224a	_
30	F	39076	39105	395887	395916	-3	0.018	orf100a-1	_
30	F	78106	78135	267695	267724	-3	0.018	orf166a	_
30	F	106992	107021	337830	337859	-3	0.018	_	_
30	F	49250	49279	176787	176816	-3	0.018	_	_
30	F	81679	81708	180963	180992	-3	0.018	_	_
30	F	65897	65926	361921	361950	-2	0.000642	_	orf157b;rrn18
30	F	300903	300932	361921	361950	-2	0.000642	_	orf157b;rrn18
30	F	251941	251970	356100	356129	-3	0.018	orf134b	_
30	F	50350	50379	50844	50873	-3	0.018	_	_
30	F	154319	154348	393050	393079	-2	0.000642	_	_
30	F	160129	160158	382784	382813	-3	0.018	_	_
30	F	33549	33578	149363	149392	-2	0.000642	_	_
30	F	33549	33578	232991	233020	-2	0.000642	_	_
30	F	251939	251968	326386	326415	-2	0.000642	orf134b	_
30	F	251939	251968	326367	326396	-2	0.000642	orf134b	_
30	F	118038	118067	251943	251972	-2	0.000642	_	orf134b
30	F	118036	118065	356100	356129	-2	0.000642	_	_
30	F	118036	118065	195252	195281	-3	0.018	_	_
30	F	33555	33584	118038	118067	-2	0.000642	_	_
30	F	33555	33584	251943	251972	-2	0.000642	_	orf134b
30	F	118038	118067	353689	353718	-3	0.018	_	_
30	F	22025	22054	144925	144954	-3	0.018	_	_
30	F	22025	22054	228553	228582	-3	0.018	_	orf156b
30	F	25354	25383	276484	276513	-3	0.018	_	orf275a
30	F	25354	25383	86662	86691	-3	0.018	_	orf110b
30	F	80012	80041	269612	269641	-1	1.48e-05	orf220a	_
30	F	267121	267150	390203	390232	-2	0.000642	_	_
30	F	36087	36116	267121	267150	-2	0.000642	_	_
30	F	117978	118007	267121	267150	-2	0.000642	_	_
30	F	50056	50085	50973	51002	-3	0.018	_	_
30	F	130824	130853	341425	341454	-3	0.018	_	_
30	F	214452	214481	341425	341454	-3	0.018	_	_
30	F	109116	109145	350997	351026	-2	0.000642	_	_
30	F	79056	79085	268646	268675	-3	0.018	_	_
30	F	6420	6449	6438	6467	-2	0.000642	orf106a-2	orf106a-2
30	F	250574	250603	250617	250646	-3	0.018	_	_
30	F	81555	81584	389136	389165	-3	0.018	orf123b	_
30	F	326349	326378	353686	353715	-2	0.000642	_	_
30	F	381060	381089	381977	382006	-3	0.018	_	_
30	F	73360	73389	149932	149961	-2	0.000642	_	_
30	F	149932	149961	262809	262838	-2	0.000642	_	_
30	F	73360	73389	233560	233589	-2	0.000642	_	_
30	F	233560	233589	262809	262838	-2	0.000642	_	_
30	F	277340	277369	277369	277398	-3	0.018	_	_
30	F	87518	87547	277369	277398	-3	0.018	orf224a;orf116a	_
30	F	87547	87576	277340	277369	-3	0.018	orf224a;orf116a	_
30	F	87518	87547	87547	87576	-3	0.018	orf224a;orf116a	orf224a;orf116a
30	F	172764	172793	189527	189556	-3	0.018	_	_
30	F	65109	65138	366925	366954	-2	0.000642	orf271a	orf117a-1
30	F	341674	341703	341737	341766	-3	0.018	_	_
30	F	28546	28575	395984	396013	-3	0.018	orf150a	_
30	F	162707	162736	328492	328521	-2	0.000642	_	_
30	F	178741	178770	306459	306488	-2	0.000642	orf105c-3	_
30	F	306458	306487	398477	398506	-3	0.018	_	_
30	F	105942	105971	259280	259309	-3	0.018	_	_
30	F	105942	105971	144157	144186	-3	0.018	_	_
30	F	105942	105971	227785	227814	-3	0.018	_	orf438a
30	F	928	957	259283	259312	-3	0.018	_	_
30	F	928	957	144160	144189	-3	0.018	_	_
30	F	928	957	227788	227817	-3	0.018	_	orf438a
30	F	121057	121086	121084	121113	-1	1.48e-05	_	_
30	F	121029	121058	121083	121112	-2	0.000642	_	_
30	F	42875	42904	176598	176627	-3	0.018	_	_
30	F	1425	1454	61318	61347	-3	0.018	_	_
30	F	42956	42985	356173	356202	-2	0.000642	_	_
30	F	42957	42986	390214	390243	-2	0.000642	_	_
30	F	36047	36076	403510	403539	-3	0.018	_	_
30	F	36047	36076	319013	319042	-3	0.018	_	orf197a
30	F	250738	250767	395961	395990	-2	0.000642	_	_
30	F	250738	250767	277117	277146	-2	0.000642	_	_
30	F	87295	87324	250738	250767	-2	0.000642	orf224a	_
30	F	39089	39118	250738	250767	-2	0.000642	orf100a-1	_
30	F	176812	176841	395961	395990	-2	0.000642	_	_
30	F	176812	176841	277117	277146	-2	0.000642	_	_
30	F	87295	87324	176812	176841	-2	0.000642	orf224a	_
30	F	39089	39118	176812	176841	-2	0.000642	orf100a-1	_
30	F	80347	80376	269953	269982	-3	0.018	_	_
30	F	381189	381218	381683	381712	-3	0.018	_	_
30	F	81591	81620	271411	271440	-3	0.018	_	_
30	F	113913	113942	344232	344261	-3	0.018	_	_
30	F	79139	79168	268728	268757	-2	0.000642	_	_
30	F	81011	81040	270623	270652	-2	0.000642	_	_
30	F	36092	36121	36153	36182	-3	0.018	_	_
30	F	36153	36182	117983	118012	-3	0.018	_	_
30	F	185219	185248	307612	307641	-1	1.48e-05	orf154a	_
30	F	253956	253985	356153	356182	-3	0.018	_	_
30	F	29761	29790	381832	381861	-3	0.018	orf233a	_
30	F	117918	117947	308841	308870	0	1.64e-07	_	_
30	F	117918	117947	308871	308900	0	1.64e-07	_	_
30	F	117918	117947	308901	308930	0	1.64e-07	_	_
30	F	117918	117947	308931	308960	0	1.64e-07	_	_
30	F	41816	41845	389073	389102	-2	0.000642	_	_
30	F	36148	36177	267121	267150	-3	0.018	_	_
30	F	52142	52171	337279	337308	-3	0.018	_	orf253a
30	F	145491	145520	379890	379919	-3	0.018	_	_
30	F	229119	229148	379890	379919	-3	0.018	_	_
30	F	200179	200208	312862	312891	-1	1.48e-05	_	_
30	F	153661	153690	315834	315863	-3	0.018	_	_
30	F	153661	153690	356124	356153	-3	0.018	_	_
30	F	92935	92964	192803	192832	-2	0.000642	orf202a-1;cox1	_
30	F	192803	192832	282762	282791	-2	0.000642	_	_
30	F	157522	157551	326348	326377	-3	0.018	_	_
30	F	58012	58041	105942	105971	-2	0.000642	_	_
30	F	29774	29803	77594	77623	-2	0.000642	orf233a	orf161a
30	F	77594	77623	131749	131778	-3	0.018	orf161a	_
30	F	105979	106008	131750	131779	-2	0.000642	_	_
30	F	77594	77623	215377	215406	-3	0.018	orf161a	_
30	F	105979	106008	215378	215407	-2	0.000642	_	_
30	R	342224	342253	342227	342256	-3	0.018	_	_
30	F	69828	69857	72073	72102	0	1.64e-07	_	_
30	F	69828	69857	261522	261551	0	1.64e-07	_	orf101b
30	F	72487	72516	80249	80278	-3	0.018	_	_
30	F	80249	80278	261936	261965	-3	0.018	_	_
30	F	52107	52136	52144	52173	-2	0.000642	_	_
30	F	252176	252205	257142	257171	-3	0.018	orf134b	_
30	F	15709	15738	283516	283545	-3	0.018	_	ccmFn
30	F	334856	334885	334963	334992	-3	0.018	_	_
30	F	39576	39605	178784	178813	-2	0.000642	_	orf105c-3
30	F	78637	78666	268235	268264	-3	0.018	_	_
30	F	79010	79039	268599	268628	-2	0.000642	_	_
30	F	77558	77587	259280	259309	-3	0.018	orf161a	_
30	F	160110	160139	259280	259309	-3	0.018	_	_
30	F	77558	77587	144157	144186	-3	0.018	orf161a	_
30	F	144157	144186	160110	160139	-3	0.018	_	_
30	F	77558	77587	227785	227814	-3	0.018	orf161a	orf438a
30	F	160110	160139	227785	227814	-3	0.018	_	orf438a
30	F	82509	82538	272331	272360	-2	0.000642	_	_
30	F	2937	2966	203829	203858	-2	0.000642	_	_
30	F	110924	110953	363327	363356	-2	0.000642	_	orf266a;orf171b
30	F	77983	78012	267552	267581	-3	0.018	orf166a	_
30	F	184918	184947	307254	307283	-3	0.018	_	orf170a-1;rrn26
30	F	129331	129360	237474	237503	-3	0.018	_	orf128b
30	F	212959	212988	237474	237503	-3	0.018	_	orf128b
30	F	158386	158415	198271	198300	-2	0.000642	_	_
30	F	10668	10697	126937	126966	-2	0.000642	_	_
30	F	10668	10697	210565	210594	-2	0.000642	_	orf134a
30	P	378019	378048	410057	410086	-1	1.48e-05	nad5	_
30	P	86662	86691	406704	406733	-3	0.018	orf110b	_
30	P	276484	276513	406704	406733	-3	0.018	orf275a	_
30	P	356173	356202	405010	405039	-3	0.018	_	_
30	P	81556	81585	403613	403642	-3	0.018	orf123b	_
30	P	395984	396013	403511	403540	-3	0.018	_	_
30	P	318540	318569	403034	403063	-2	0.000642	_	_
30	P	381832	381861	402296	402325	-3	0.018	_	_
30	P	77594	77623	402283	402312	-2	0.000642	orf161a	_
30	P	30642	30671	401387	401416	-1	1.48e-05	_	_
30	P	149363	149392	398483	398512	-2	0.000642	_	_
30	P	232991	233020	398483	398512	-2	0.000642	_	_
30	P	118038	118067	398477	398506	-2	0.000642	_	_
30	P	251943	251972	398477	398506	-2	0.000642	orf134b	_
30	P	319013	319042	395985	396014	-3	0.018	orf197a	_
30	P	267121	267150	395945	395974	-2	0.000642	_	_
30	P	36153	36182	395940	395969	-3	0.018	_	_
30	P	392954	392983	395889	395918	-3	0.018	_	_
30	P	36092	36121	395879	395908	-3	0.018	_	_
30	P	117983	118012	395879	395908	-3	0.018	_	_
30	P	267121	267150	395884	395913	-3	0.018	_	_
30	P	172747	172776	393232	393261	-3	0.018	_	_
30	P	176812	176841	392943	392972	-2	0.000642	_	_
30	P	250738	250767	392943	392972	-2	0.000642	_	_
30	P	178784	178813	392456	392485	-2	0.000642	orf105c-3	_
30	P	172747	172776	390306	390335	-3	0.018	_	_
30	P	389073	389102	390215	390244	-2	0.000642	_	_
30	P	176605	176634	389247	389276	-1	1.48e-05	_	_
30	P	341889	341918	389216	389245	-3	0.018	_	_
30	P	176598	176627	389156	389185	-3	0.018	_	_
30	P	356173	356202	389075	389104	-2	0.000642	_	_
30	P	307853	307882	389075	389104	-3	0.018	_	_
30	P	99761	99790	387396	387425	-3	0.018	_	_
30	P	244726	244755	385250	385279	-3	0.018	_	_
30	P	14407	14436	385250	385279	-3	0.018	orf147b	_
30	P	176787	176816	382784	382813	-3	0.018	_	_
30	P	50973	51002	381978	382007	-3	0.018	_	_
30	P	50844	50873	381684	381713	-3	0.018	_	_
30	P	50350	50379	381190	381219	-3	0.018	_	_
30	P	50056	50085	381061	381090	-3	0.018	_	_
30	P	52144	52173	379927	379956	-2	0.000642	_	_
30	P	337279	337308	379892	379921	-3	0.018	orf253a	_
30	P	52107	52136	379890	379919	-2	0.000642	_	_
30	P	105942	105971	374022	374051	-2	0.000642	_	_
30	P	1425	1454	370716	370745	-3	0.018	_	_
30	P	366925	366954	366925	366954	-2	0.000642	orf117a-1	orf117a-1
30	P	361921	361950	366137	366166	-2	0.000642	orf157b;rrn18	_
30	P	127038	127067	360050	360079	-3	0.018	_	_
30	P	210666	210695	360050	360079	-3	0.018	_	_
30	P	189444	189473	358737	358766	-3	0.018	_	_
30	P	136541	136570	358617	358646	-3	0.018	_	_
30	P	220169	220198	358617	358646	-3	0.018	_	_
30	P	320513	320542	356173	356202	-3	0.018	_	_
30	P	49246	49275	356125	356154	-2	0.000642	_	_
30	P	198862	198891	356099	356128	-2	0.000642	_	_
30	P	306459	306488	356101	356130	-2	0.000642	_	_
30	P	328491	328520	353686	353715	-2	0.000642	_	_
30	P	162708	162737	353684	353713	-3	0.018	_	_
30	P	306461	306490	347820	347849	-3	0.018	_	orf173a
30	P	213946	213975	342005	342034	-3	0.018	_	_
30	P	130318	130347	342005	342034	-3	0.018	orf171a-2	_
30	P	250612	250641	341891	341920	-3	0.018	_	_
30	P	176734	176763	341845	341874	-1	1.48e-05	_	_
30	P	154358	154387	341677	341706	-3	0.018	_	_
30	P	72073	72102	338618	338647	0	1.64e-07	_	_
30	P	261522	261551	338618	338647	0	1.64e-07	orf101b	_
30	P	22025	22054	337847	337876	-3	0.018	_	_
30	P	310231	310260	334879	334908	-2	0.000642	_	_
30	P	245127	245156	334667	334696	-2	0.000642	_	_
30	P	14808	14837	334667	334696	-2	0.000642	orf147b	_
30	P	77558	77587	330950	330979	-2	0.000642	orf161a	_
30	P	160110	160139	330950	330979	-2	0.000642	_	_
30	P	267111	267140	330950	330979	-3	0.018	_	_
30	P	227787	227816	330948	330977	-3	0.018	orf438a	_
30	P	144159	144188	330948	330977	-3	0.018	_	_
30	P	259282	259311	330948	330977	-3	0.018	_	_
30	P	97241	97270	328513	328542	0	1.64e-07	_	_
30	P	157522	157551	328492	328521	-3	0.018	_	_
30	P	194894	194923	326349	326378	-3	0.018	_	_
30	P	162707	162736	326348	326377	-2	0.000642	_	_
30	P	86662	86691	322207	322236	-3	0.018	orf110b	orf106c-1
30	P	276484	276513	322207	322236	-3	0.018	orf275a	orf106c-1
30	P	81556	81585	319116	319145	-3	0.018	orf123b	orf197a
30	P	173655	173684	314514	314543	-3	0.018	_	orf422a-1
30	P	189444	189473	311244	311273	-3	0.018	_	orf422a-2
30	P	136541	136570	311124	311153	-3	0.018	_	orf422a-2
30	P	220169	220198	311124	311153	-3	0.018	_	orf422a-2
30	P	195253	195282	306459	306488	-2	0.000642	_	_
30	P	33555	33584	306458	306487	-3	0.018	_	_
30	P	180967	180996	301803	301832	-3	0.018	_	_
30	P	52107	52136	301588	301617	-3	0.018	_	_
30	P	270064	270093	301479	301508	-2	0.000642	_	_
30	P	106205	106234	291008	291037	-3	0.018	_	_
30	P	27093	27122	282839	282868	-3	0.018	orf256a	_
30	P	267121	267150	277101	277130	-2	0.000642	_	_
30	P	36153	36182	277096	277125	-3	0.018	_	_
30	P	215390	215419	276486	276515	-3	0.018	_	orf275a
30	P	131762	131791	276486	276515	-3	0.018	_	orf275a
30	P	176584	176613	270065	270094	0	1.64e-07	_	_
30	P	87279	87308	267121	267150	-2	0.000642	orf224a	_
30	P	250722	250751	267121	267150	-3	0.018	_	_
30	P	176796	176825	267121	267150	-3	0.018	_	_
30	P	41828	41857	267121	267150	-2	0.000642	_	_
30	P	4698	4727	265581	265610	-3	0.018	_	trnI-CAU
30	P	145055	145084	251941	251970	-3	0.018	_	orf134b
30	P	228683	228712	251941	251970	-3	0.018	orf156b	orf134b
30	P	162703	162732	251943	251972	-2	0.000642	_	orf134b
30	P	36143	36172	250727	250756	-3	0.018	_	_
30	P	117975	118004	250725	250754	-2	0.000642	_	_
30	P	77565	77594	250725	250754	-3	0.018	orf161a	_
30	P	105949	105978	250725	250754	-3	0.018	_	_
30	P	172764	172793	250638	250667	-3	0.018	_	_
30	P	172847	172876	250620	250649	-3	0.018	_	_
30	P	160129	160158	240964	240993	-3	0.018	_	_
30	P	52142	52171	229121	229150	-3	0.018	_	_
30	P	106992	107021	228570	228599	-3	0.018	_	orf156b
30	P	223733	223762	223737	223766	-3	0.018	_	_
30	P	140105	140134	223737	223766	-3	0.018	orf346a	_
30	P	162703	162732	215397	215426	-2	0.000642	_	_
30	P	86664	86693	215390	215419	-3	0.018	orf110b	_
30	P	179393	179422	214930	214959	-3	0.018	_	orf208a
30	P	129690	129719	214815	214844	-1	1.48e-05	_	orf208a
30	P	213318	213347	214815	214844	-1	1.48e-05	orf109a	orf208a
30	P	131185	131214	213320	213349	-1	1.48e-05	_	orf109a
30	P	39576	39605	195210	195239	-2	0.000642	_	_
30	P	8689	8718	194396	194425	-2	0.000642	atp1;orf147a	orf130a
30	P	101704	101733	181220	181249	-1	1.48e-05	orf284a	_
30	P	131300	131329	179395	179424	-3	0.018	_	_
30	P	131357	131386	179305	179334	-2	0.000642	_	_
30	P	118036	118065	178742	178771	-3	0.018	_	orf105c-3
30	P	36143	36172	176801	176830	-3	0.018	_	_
30	P	117975	118004	176799	176828	-2	0.000642	_	_
30	P	77565	77594	176799	176828	-3	0.018	orf161a	_
30	P	105949	105978	176799	176828	-3	0.018	_	_
30	P	80524	80553	173844	173873	-3	0.018	_	_
30	P	106450	106479	170289	170318	-3	0.018	_	_
30	P	157522	157551	162707	162736	-3	0.018	_	_
30	P	131769	131798	162703	162732	-2	0.000642	_	_
30	P	16449	16478	160129	160158	-2	0.000642	_	_
30	P	49250	49279	160129	160158	-3	0.018	_	_
30	P	38982	39011	154319	154348	-2	0.000642	orf100a-1	_
30	P	52142	52171	145493	145522	-3	0.018	_	_
30	P	106992	107021	144942	144971	-3	0.018	_	_
30	P	140105	140134	140109	140138	-3	0.018	orf346a	orf346a
30	P	86664	86693	131762	131791	-3	0.018	orf110b	_
30	P	129690	129719	131187	131216	-1	1.48e-05	_	_
30	P	39076	39105	117975	118004	0	1.64e-07	orf100a-1	_
30	P	81555	81584	113808	113837	-3	0.018	orf123b	_
30	P	20480	20509	93727	93756	-2	0.000642	_	orf119a-1;cox1
30	P	27093	27122	93012	93041	-3	0.018	orf256a	orf202a-1;cox1
30	P	36153	36182	87274	87303	-3	0.018	_	orf224a
30	P	81601	81630	81603	81632	-2	0.000642	_	_
30	P	42894	42923	81556	81585	-3	0.018	_	orf123b
30	P	4698	4727	76133	76162	-3	0.018	_	trnI-CAU
30	P	65109	65138	65109	65138	-2	0.000642	orf271a	orf271a
30	P	29761	29790	50202	50231	-3	0.018	orf233a	_
30	P	41816	41845	42958	42987	-2	0.000642	_	_
30	P	36143	36172	39078	39107	-3	0.018	_	orf100a-1
30	P	28546	28575	36048	36077	-3	0.018	orf150a	_
30	P	3610	3639	3610	3639	0	1.64e-07	orf112a-2	orf112a-2
30	P	3610	3639	3612	3641	-2	0.000642	orf112a-2	orf112a-2
30	P	3579	3608	3579	3608	0	1.64e-07	orf112a-2	orf112a-2
30	P	3577	3606	3579	3608	-2	0.000642	orf112a-2	orf112a-2
30	C	3610	3639	3579	3608	0	1.64e-07	orf112a-2	orf112a-2
30	C	3610	3639	3577	3606	-2	0.000642	orf112a-2	orf112a-2

## Sheet: Recombinationally active repeat
S4-3 Recombinationally active repeats in the mitochondrial genome of G.crassicaulis
Length	Type	Repeat_A_start	Repeat_A_end	Repeat_B_start	Repeat_B_end	Reads supporting master conformation	Reads supporting alternative conformation
9683	P	126764	136446	242187	251869	825(91.77%)	74(8.23%)
7031	P	299652	306682	319951	326981	637(93.68%)	43(6.32%)
6595	P	159643	166237	306734	313328	902(94.65%)	51(5.35%)
5784	P	307525	313308	313320	319103	836(99.41%)	5(0.59%)
5169	F	175124	180292	328786	333954	851(99.88%)	1(0.12%)
3826	P	111086	114911	263741	267566	659(99.85%)	1(0.15%)
3169	P	118988	122156	256472	259640	872(99.89%)	1(0.11%)
3107	P	290506	293612	333019	336125	788(99.75%)	2(0.25%)
2216	P	124554	126769	251863	254078	704(99.86%)	1(0.14%)
1330	P	117237	118566	260064	261393	951(99.89%)	1(0.11%)
936	P	179357	180292	292677	293612	608(99.67%)	2(0.33%)
933	P	13539	14471	34101	35033	847(99.88%)	1(0.12%)
788	P	13684	14471	95503	96290	725(99.86%)	1(0.14%)
S4-4 Recombinationally active repeats in the mitochondrial genome of G.straminea
Length	Type	Repeat_A_start	Repeat_A_end	Repeat_B_start	Repeat_B_end	Reads supporting master conformation	Reads supporting alternative conformation
18154	P	48387	66540	365523	383676	1403(88.97%)	174(11.03%)
8604	F	82686	91289	272508	281111	936(91.85%)	83(8.15%)
7164	P	40358	47521	384539	391702	804(98.05%)	16(1.95%)
6408	P	32962	39369	392692	399099	864(99.88%)	1(0.12%)
4151	F	318560	322710	403057	407207	933(99.68%)	3(0.32%)
3278	P	24120	27397	404690	407967	783(99.87%)	1(0.13%)
3177	P	67339	70515	337960	341136	837(99.52%)	4(0.48%)
2832	P	27395	30226	401860	404691	793(99.87%)	1(0.13%)
2518	P	24880	27397	320193	322710	546(99.82%)	1(0.18%)
2255	F	13385	15639	243704	245958	883(99.89%)	1(0.11%)
2114	P	30854	32967	399095	401208	931(99.89%)	1(0.11%)
2063	P	30905	32967	399095	401157	1063(99.81%)	2(0.19%)
1758	P	22363	24120	407968	409725	758(99.87%)	1(0.13%)
1635	P	27395	29029	318560	320194	851(99.77%)	2(0.23%)
898	F	340239	341136	363822	364719	859(99.88%)	1(0.12%)
670	P	178316	178985	195038	195707	626(99.84%)	1(0.16%)
