# Supplementary material for: Comparative analysis of mitochondrial genomes of two alpine medicinal plants of Gentiana (Gentianaceae)
Source: PLoS One. 2023 Jan 26;18(1):e0281134. doi: 10.1371/journal.pone.0281134 (PMC9879513; doi:10.1371/journal.pone.0281134)
Supplement: S5 Table — (XLSX) [file pone.0281134.s008.xlsx]

## Sheet: G. crassicaulis SSR
S5-1 Table SSRs of mitochondrial genomes of Gentiana crassicaulis.
SSR nr.	SSR type	SSR	Size	Start	End	Forward Primer1 (5'-3')	Tm	Reverse Primer1 (5'-3')	Tm	Product size (bp)	Start (bp)	End (bp)
1	p1	(G)8	8	4849	4856	CCACAGTCTTGACCTCCGAT	60.112	TACAACTCGCACCAATAGCG	59.895	127	948	1074
2	p1	(T)8	8	7547	7554	ACTTCCAGGCGGTTTTTCTT	60.11	TCAACTGTCCACCCAGTCAA	60.129	261	913	1173
3	p4	(TCCA)3	12	8610	8621	ATTGTTCATCTTTCGGTCGG	59.933	GAAGGAATGAGGGACTTCTGC	60.205	175	874	1048
4	p1	(A)8	8	11807	11814	ATAGAGTCGTGCCTAGCGGA	60	CTGGAGCTGGAGCCAGATAG	60.111	221	917	1137
5	p4	(TTAA)4	16	12398	12413	AAGAAACGAAAGCGAAAGGA	59.087	TCCGTGGATGGAAATGATCT	60.281	278	915	1192
6	p5	(TTTTA)3	15	14574	14588	GGATTTAAATGAAAGCGGCA	60.04	AAGGACGGAAAACTCCCTCA	60.988	242	809	1050
7	p4	(GACC)3	12	20570	20581	GTGGCCTCGTTATCCACACT	59.997	AGTTGAATTCCAGAGCAGGC	59.434	206	940	1145
8	p1	(T)9	9	26806	26814	AGATTTGAATTCCACTGGCG	60.074	AAGTAGGCGACGCGAATCTA	60.003	207	890	1096
9	p2	(TA)5	10	30697	30706	CGGGTGTACAGCCTCAAAAT	59.993	GCCTCTTTCTTAGGGCGTTT	59.856	206	916	1121
10	c	(A)8gcgcctggcgagtcg(T)8	31	30900	30930	AAGGGCTTTTCCACGAAACT	60.11	AGGAAGACTTTGGCGATTCA	59.813	231	949	1179
11	c	(T)9aatga(T)8	22	31309	31330	GAATTCGTCGTCCGATTGTT	59.939	ATTTCCGACCTCTTGCATTG	60.074	136	923	1058
12	p4	(TTAA)4	16	36160	36175	TCCGTGGATGGAAATGATCT	60.281	AAGAAACGAAAGCGAAAGGA	59.087	278	821	1098
13	p1	(T)8	8	36756	36763	CGTTTCATGTTCACGGATTG	59.964	ATAGAGTCGTGCCTAGCGGA	60	179	909	1087
14	p4	(TGGA)3	12	39936	39947	GAAGGAATGAGGGACTTCTGC	60.205	ATTGTTCATCTTTCGGTCGG	59.933	175	961	1135
15	p4	(ACGC)3	12	40877	40888	ATCGAAGTTCTCTTCCGGGT	60.074	TTTTCTTTTGGGCAGCTGTT	59.861	268	937	1204
16	p1	(A)9	9	41000	41008	TGCAGCATGGAGCAGATTAC	59.979	AGTGGAAGCGTGAAAGAGGA	59.989	268	956	1223
17	p1	(C)8	8	43700	43707	TACAACTCGCACCAATAGCG	59.895	CCACAGTCTTGACCTCCGAT	60.112	127	931	1057
18	p5	(AGAAA)3	15	50235	50249	CCCGCATTGAGGAAGATAAA	60.031	CGCGATACGACTTCCTGATT	60.235	232	873	1104
19	p1	(G)8	8	53801	53808	GACTTGTAGCTCGGCAGTCC	60.02	AGTACTGACCACACCGAGGG	60.026	255	902	1156
20	p1	(A)8	8	57483	57490	GAGGATGCAGGAAGAATTGC	59.78	GTCTATGACGTGGAAGGGGA	59.927	193	845	1037
21	p1	(A)9	9	59814	59822	AGCATCTCTGTCCCTCCTGA	59.945	TCATTTATGAGGAGCCGGAC	60.036	111	976	1086
22	p1	(A)9	9	59936	59944	TATCTGAGGAGGAGGCTTCG	59.526	TGTTTTTGCCTCCTTCCTTG	60.22	279	923	1201
23	p1	(A)9	9	60431	60439	GGGCTAAGCCACTAATGTCG	59.73	GGACACCGATGGGAAATATG	60.014	240	918	1157
24	p1	(A)9	9	64547	64555	GACGCCCTATCTTGCTCTTG	59.978	CTATGGCCCTCTGTACCCAA	59.948	189	966	1154
25	p1	(A)8	8	64771	64778	TGTCACCTTGATGTGATGGG	60.378	AAAAAGGGACAACTTGCGTG	60.147	280	941	1220
26	c	(T)8cttgattctaattgattgcc(T)8	36	65975	66010	ATGAGGGGCATATCTATCCG	58.835	AACCCAGCAAGTCAAAATGG	59.971	226	874	1099
27	p1	(T)9	9	66201	66209	ATTTTGACTTGCTGGGTTGG	59.971	AGAGGTTCGGCTTCCTTCTC	59.957	196	856	1051
28	p3	(CTT)4	12	67458	67469	TCAGCTCAGACACCGAACAC	60.03	GTAGCTCTATGCGCAGGGTC	60.007	270	900	1169
29	c	(T)10gtcagaatctcgatccttttattattacttattc(T)10	54	68584	68637	ATTCTTTAGTGGTCGCACCG	60.132	AGTGGAGAGATTTGGCGAGA	59.95	248	876	1123
30	c	(TTTC)3ctttgattgtgtttgttctttgtaccactttgaggactcttgccaccaatttataaataaatgatcttctttg(A)14	99	69089	69187	GTCCGCCTACTCACGTCTTC	59.874	TTCCTTTGCTTTTATTCGGC	59.323	257	905	1161
31	p5	(AGCGA)3	15	72059	72073	CCACTTTGCCTCGGTTGTAT	59.993	GCTCCTGTAAGTCGAGTGGC	60.02	248	827	1074
32	p2	(TC)5	10	75003	75012	GTGCGGTAGAGTTTGCCTTC	59.882	AATCCGTCCCTAGCCACTTT	59.962	257	981	1237
33	p3	(TTA)4	12	75249	75260	AAAGTGGCTAGGGACGGATT	59.962	CAGAAAAGAGGCAAGCGTTC	60.132	188	972	1159
34	c	(TTC)4(A)8gatcaatgtagtgattctatttttctttataatccatcctatttgttaatgaatcgaatcctatcaaatatttagatttatcctttgaattactc(AT)5	125	80670	80794	TAGGGTGGTTTCTTTCGTGG	59.964	ATCAATATCCGAACGGAACG	59.784	230	957	1186
35	p2	(CA)5	10	83730	83739	CGGTTATCGAGCACTGGTCT	60.277	AAAGACCCGTTCGGTAAGGT	59.864	253	960	1212
36	p4	(GAAA)3	12	84811	84822	GGCATACAACCGAAACGACT	60	TGAATGAATCCCATCCCCTA	60.088	268	928	1195
37	c	(T)9aatga(T)8	22	92711	92732	GAATTCGTCGTCCGATTGTT	59.939	ATTTCCGACCTCTTGCATTG	60.074	136	923	1058
38	p4	(CGAG)3	12	98704	98715	TTCTGGTCCGGCTCATTATC	60.036	CTCTTTCGAGGACACCAACC	59.697	260	790	1049
39	p4	(CAAG)3	12	100671	100682	GATTCCCGAGGAGACAAACA	60.05	TCAAGAGGAAGGAGGGGAAT	60.008	244	884	1127
40	p1	(A)8	8	102115	102122	GGTTCGCACTTTATGGCATT	59.967	TCCGATACCATTGATGTCCA	59.732	212	971	1182
41	p3	(ACT)4	12	103215	103226	GCTGGAACGTGGGAATTAAA	59.938	CGGTGAAGTTGTAGGCCAAT	59.993	214	969	1182
42	p4	(TCTG)3	12	103497	103508	ATTGGCCTACAACTTCACCG	59.993	ACCCAGCCCTACCTACCCTA	59.842	217	881	1097
43	c*	(T)8(TTTC)3*	17	104328	104344	AAGGGGGAGAAGCCACTAAA	60.068	AGGGGAAGATTTGTGGGAAT	59.629	169	894	1062
44	c	(CATA)3tcttctagctcgattacgatgcctagcagcacaccttctagttcattccgttgattcaatataaaatgtaatattaaagtaaagaagaaagat(A)8	113	105417	105529	TGCTCAGCAAGCATATGGAC	59.979	ACAACCGATCTGCGTTTACC	60	276	976	1251
45	p1	(A)9	9	108259	108267	CGTACAGGCCTCAGACCAAT	60.134	TCAAACAAATTGGCCATTCA	59.907	270	958	1227
46	p1	(A)8	8	109773	109780	GGACTTTGTTGGAAGCAAGC	59.859	GGAGCGAGTCAAAGAACGAG	60.134	280	791	1070
47	p4	(ATAA)3	12	113283	113294	AAGGAAAGAGGAGGCCTTTG	59.821	ATTTTGAGTGGGTTCGCTTG	60.11	278	924	1201
48	p3	(AGC)4	12	122347	122358	AGTGGCTTACGCACCTCTGT	59.937	GTTTCAGGCTTTCCCACAAG	59.711	180	864	1043
49	p1	(A)8	8	124714	124721	CGGGCCAAATAGAGAATGAA	60.031	CGGAGCGATAAGAACGAAAG	59.975	238	860	1097
50	p4	(TAAA)3	12	125432	125443	TACGAAAAAGATCGATCGGG	60.031	ATCTGGCAAAAGCGAAAGAA	59.96	259	925	1183
51	p1	(A)10	10	125562	125571	TACGAAAAAGATCGATCGGG	60.031	ATCTGGCAAAAGCGAAAGAA	59.96	259	795	1053
52	p1	(T)8	8	126086	126093	GGTCCCATCCAGCAAGATAA	59.894	CCGCCCATTAAACTACCAAA	59.826	263	937	1199
53	c	(C)8gaaccgtacaagaaagttaccacctatcatacggctttctaacttaacttc(T)8	67	126763	126829	AAACCAGTCCATGGCTTGAC	59.973	AATTGCGGGGGATTACAGAT	60.531	230	895	1124
54	p3	(ACT)4	12	127911	127922	TGTCGTGACGCTTTGGTTAG	59.904	TTTTCGCTGAGAACGGAGTT	59.993	226	975	1200
55	p1	(A)9	9	131094	131102	GATCTTCCCAATCATCCTGG	59.291	GAGACCGACGGATAAGTTGC	59.7	243	854	1096
56	p5	(AGCGA)3	15	131237	131251	ACCTGCTGCCAACAGTCTTT	59.914	GCTCCTGTAAGTCGAGTGGC	60.02	198	877	1074
57	p1	(C)10	10	132755	132764	GGCGCCTATTTCCAATACAA	59.928	AATTGCGTTTTGCCAGAGAG	60.386	236	881	1116
58	p4	(AAAG)3	12	132900	132911	CGCGTATGCGCATTTATTTA	59.733	ATGAGGGTGGAAGCACAAAC	59.973	247	892	1138
59	c	(TAA)4atgtagaaaggtgaggtactttccccggcatatgg(A)8	55	133053	133107	GTTTGTGCTTCCACCCTCAT	59.973	ATGATGCTAAACCGAGACCG	60.096	259	966	1224
60	p1	(T)8	8	133297	133304	GGGCAGCCCTCTCTCTATCT	59.942	CTTTCTATTTCTGCGCTGGC	60.117	210	941	1150
61	p5	(AGCGA)3	15	134131	134145	CTTTCCGTAGAGGTGCGAAG	60.008	GACAATCAGTCTGGGGTCGT	59.969	168	972	1139
62	p2	(AT)6	12	135377	135388	CATGAAGGGGAATAAGCAGC	59.668	TGCGCAATATTCTGACTTCG	59.976	198	851	1048
63	p1	(T)8	8	138266	138273	CCATCCGGTCATCAAACTCT	59.927	TCCGAGCGAAGGATAAGAAA	59.916	280	909	1188
64	p1	(A)8	8	138595	138602	TCTTATCCTTCGCTCGGAGA	60.051	TGTGCTGCCGACTATGAAAA	60.401	280	842	1121
65	p4	(TTCC)4	16	139284	139299	CTATAGGAGCACGAGCCCAC	59.859	CCCCAAGTACCTTTCCCATT	60.046	280	913	1192
66	p2	(TA)5	10	140159	140168	TTGGAGTTCACCCTGAGGTC	60.088	AAGAGTTAGAGCGGAGCGAG	58.983	206	932	1137
67	p1	(A)11	11	142155	142165	CAAAGCGAGGTCTTGGAAAG	59.986	CTGGCAACGTTCAATAGCAA	59.872	133	964	1096
68	p1	(T)8	8	143017	143024	TAGCCCCGCTGAGAATAGAA	59.938	GAGGTCCCTGCTATGGTGAA	60.073	229	953	1181
69	c	(TATC)3(T)8acaaagc(T)9	36	144284	144319	TTCCCTTTCGTCTGTCGTTT	59.711	CAGTCGACGACCCTTTCTTC	59.844	228	906	1133
70	p2	(TA)6	12	148232	148243	GGCTTTGTCAGCACCTTCTC	59.997	GTAGCAGCTATCTCCGACCG	60	109	947	1055
71	p1	(G)8	8	149057	149064	AGTTTCAACTGATGGGGCTG	60.111	GGGCAGCAGATTATCCATGT	59.923	260	918	1177
72	p3	(TTA)4	12	153674	153685	ATGGTCCGAGGAGAACCTTT	59.935	TTCCGATGGATAAGCCGTAG	60.053	197	874	1070
73	p1	(T)8	8	154764	154771	GCCTTGAGCTTGTCTTGCTT	59.763	GGAAGCTGCGAGCCTACTTA	59.752	261	797	1057
74	c	(A)11gaagtgaaggaagtgtgcgaaatgaaatggcacaacatttctttgacatacccaaaagtaaaacgaatgt(A)9	90	161675	161764	AGATGGAATCGTCCATTTCG	59.894	TCGTAAAAATGTGCAGAAAATGA	59.653	148	973	1120
75	p1	(A)9	9	163988	163996	CGGCCTTGATTCATTCTTGT	60.074	ATATTCGAAAGTACCGCGCA	60.608	232	878	1109
76	p1	(A)8	8	165379	165386	ACTCTCCGGATGTTGTCCAC	59.969	TTTCTGTATTCCTGCCGACC	60.074	264	834	1097
77	p4	(TATT)3	12	166358	166369	CTCAGACCTAAGCCGTCCTG	60.005	AACCCATTGAGATGACCCAA	60.173	279	876	1154
78	c	(T)9acccatttcttgggtaaagtctcccaactatattt(A)9	53	166948	167000	TTCCCATGTTCCGATCTTTC	59.871	GAATGCAGTCGAGACAACCA	59.837	222	978	1199
79	p6	(CTAATG)3	18	168671	168688	GAACCCCAAAACGGATAGGT	60.053	CACCAAAAGAGCGGAAACTC	59.853	276	854	1129
80	p1	(A)8	8	169666	169673	TTTGGGTTTTGGTCCATGAT	60.029	GCAGGCATACTCCTTGCTTC	59.985	244	824	1067
81	p1	(A)8	8	173284	173291	AACGGGCTTGCTTGCTACTA	60.039	CAATGTCCGCTAAAATCCGT	59.96	221	928	1148
82	p1	(A)9	9	174431	174439	ATGGATAAGTCCGATTCCCC	59.981	AGCAGTTACCACGCACTCAA	59.515	241	977	1217
83	p1	(T)10	10	175205	175214	GGATCAAGGCAGTGGATTGT	59.934	TTTCTCTTGCGTAAGACGGG	60.378	261	907	1167
84	p1	(T)9	9	176497	176505	AGATTTGAATTCCACTGGCG	60.074	AAGTAGGCGACGCGAATCTA	60.003	207	890	1096
85	p4	(CAGA)3	12	182944	182955	GCTGGACCACTGGACATACC	60.395	ATCGCACTTCCATTCAGTCC	60.081	156	966	1121
86	p4	(AGCG)3	12	184543	184554	CTAGCCGAAGTACCGTAGCG	60.054	ATCGATAGTGAGAGCGTGGC	60.393	230	890	1119
87	p1	(A)8	8	185844	185851	CCACTAAGGCAGAGACCGAG	60.005	GAAGTGCGGCTTTCAACTTC	60	117	925	1041
88	p1	(A)8	8	187022	187029	GAGGATGCAGGAAGAATTGC	59.78	GTCTATGACGTGGAAGGGGA	59.927	193	845	1037
89	p1	(A)9	9	189353	189361	AGCATCTCTGTCCCTCCTGA	59.945	TCATTTATGAGGAGCCGGAC	60.036	111	976	1086
90	p1	(A)9	9	189475	189483	TATCTGAGGAGGAGGCTTCG	59.526	TGTTTTTGCCTCCTTCCTTG	60.22	279	923	1201
91	p1	(A)9	9	189970	189978	GGGCTAAGCCACTAATGTCG	59.73	TCGTCATCAAGACAGATCGC	59.95	242	918	1159
92	c	(T)8cgttcgccaaatcttgttcagttccatccaaactaggttttgtcttaatcttcgtg(GAA)4	76	191164	191239	CGAAATCGGAATGGAAGAAA	60.009	CAACCGCCAGGTTTAATGAT	59.823	220	912	1131
93	p4	(CAAG)3	12	194517	194528	CTTGCCTGGAAAAGACTTGG	59.846	AAGGCAAACAAAACCACTCG	60.147	248	824	1071
94	p4	(TTCA)3	12	196211	196222	ACGTGAGACTCTCGCCTCAT	60.017	GCTTGGACTTGGAAGCAAAC	59.859	163	882	1044
95	c	(A)8ct(ACTAG)3	25	196833	196857	CGATAGCGAAGCCAGATAGG	59.96	AAGGCGGTAAGACTGAAGCA	60.015	254	863	1116
96	p1	(A)10	10	199590	199599	AAGCCCAACGAATGTCAGAT	59.556	TCGATTCATCCACACTTCCA	60.048	250	935	1184
97	p2	(TA)5	10	201104	201113	ATCAATCGATAGCCACGGAG	60.059	AGTTTCCAACTGACGGGAGA	59.697	278	836	1113
98	p1	(G)9	9	202807	202815	TCGTTACCTTAACCGCAAGG	60.124	CCTGAAAAGGAGGTGATCCA	60.042	112	981	1092
99	p3	(TAT)5	15	204488	204502	CGGACAAAACAAGACACCCT	60.005	TATAATTCCTGTGCTGCCCC	59.923	237	977	1213
100	p1	(A)8	8	205514	205521	AGCGGATCCATTGTTTATGC	59.929	AGAGATTTTCGAGCCTGCAA	60.096	234	912	1145
101	p1	(A)8	8	206387	206394	CCCCCTAGACACAACCAAAA	59.824	GGACACTCCCACTCGATCAT	59.928	255	929	1183
102	p2	(AG)5	10	206876	206885	GCCAAGATGGCTAGTTGACC	59.7	CGGGGTGAAAATAGAACGAA	59.931	134	956	1089
103	p4	(TATG)3	12	208528	208539	TGATTTTTCCCCAATAACCG	59.633	AATTCCTACTGGATGCACGC	60.103	244	843	1086
104	p1	(T)8	8	209125	209132	CCGACAGACATAATCCCCAT	59.629	TTTGTTGGATTGCCTTCTCC	60.051	280	942	1221
105	p4	(GCGG)3	12	210905	210916	GATAATGAGAAAGAGCGCCG	59.945	TGCCGTAGGCAAGCTCTATT	60.003	254	980	1233
106	p1	(A)8	8	214625	214632	ACGAAGCCAACATAAATCCG	59.96	GGATGAAAAATCGCGAACAT	59.907	225	971	1195
107	p4	(AACC)3	12	217218	217229	CAGGAATTCGCCATTGATTT	59.901	TTTTTCATCCGATCTGGGAC	59.871	267	915	1181
108	p1	(A)8	8	219748	219755	CTTCAATGATGGGAACACCC	60.173	AAATCGAAGTGGGGACCTCT	59.935	225	966	1190
109	p1	(A)8	8	221233	221240	ATCACGAACAGTACCTCGCC	60.142	ATCCGAGTGGTGGACGTAAG	59.989	277	807	1083
110	p1	(A)8	8	223910	223917	ATGTCGTGATCGGTTAGGCT	59.579	CCGGCCTATATTTGAACGAA	59.922	269	963	1231
111	p4	(AGAC)3	12	226840	226851	AGATCCATTGGGGTCTTTCC	60.133	GGGTGGGTTCTACCATCCTT	60.052	257	903	1159
112	c	(TAGA)3ctcctttcccgctgctaagggaaag(A)8ttctttttcgcccccttttgggtatgctggtactaagagtcctctcactaccaaccagcagacatcatctggctgggtcttgccggtatcaacaacg(AGAA)3	154	230603	230756	CGTTGGGGAAGTCTACCAAA	59.964	AAAACGTCGTGTAGGCGTTC	60.176	276	973	1248
113	p5	(TTATG)3	15	236252	236266	TGGAACTCATTCATAGGCCC	59.894	GACTGAAAGGAGAGGAGCGA	59.679	231	897	1127
114	p1	(A)8	8	239056	239063	TATCGGTTTGCTTCCTCCAC	60.074	AAGACGATTCCCATTCAACG	59.933	143	903	1045
115	p1	(A)8	8	240359	240366	TCCGAGCGAAGGATAAGAAA	59.916	CCATCCGGTCATCAAACTCT	59.927	280	817	1096
116	p2	(AT)6	12	243245	243256	TGCGCAATATTCTGACTTCG	59.976	CATGAAGGGGAATAAGCAGC	59.668	198	961	1158
117	p5	(TCGCT)3	15	244488	244502	GACAATCAGTCTGGGGTCGT	59.969	TCCCCTCTTTCCGTAGAGGT	60.067	174	873	1046
118	p1	(A)8	8	245329	245336	CTTTCTATTTCTGCGCTGGC	60.117	GGGCAGCCCTCTCTCTATCT	59.942	210	855	1064
119	c	(T)8ccatatgccggggaaagtacctcacctttctacat(TTA)4	55	245526	245580	ATGATGCTAAACCGAGACCG	60.096	GTTTGTGCTTCCACCCTCAT	59.973	259	828	1086
120	p4	(CTTT)3	12	245722	245733	ATGAGGGTGGAAGCACAAAC	59.973	CGCGTATGCGCATTTATTTA	59.733	247	871	1117
121	p1	(G)10	10	245869	245878	GGGGCCCAATACTTCTTCAT	60.152	GGCGCCTATTTCCAATACAA	59.928	151	976	1126
122	p5	(TCGCT)3	15	247382	247396	GCTCCTGTAAGTCGAGTGGC	60.02	ACCTGCTGCCAACAGTCTTT	59.914	198	938	1135
123	p1	(T)9	9	247531	247539	GCAGGTGGAGTGGAGACATT	60.12	TACTGTGATGTGGAGCGGTT	59.165	203	981	1183
124	p3	(AGT)4	12	250711	250722	CTACACCAAAATGGAAGGGC	59.429	CAAATGAAGGGAAGCTCGAA	60.323	208	949	1156
125	p1	(A)8	8	251804	251811	ATCGATCGACAGAGCGAAAC	60.37	AAACCAGTCCATGGCTTGAC	59.973	196	973	1168
126	p1	(A)8	8	252539	252546	CCGCCCATTAAACTACCAAA	59.826	GGTCCCATCCAGCAAGATAA	59.894	263	806	1068
127	p1	(T)10	10	253061	253070	ATCTGGCAAAAGCGAAAGAA	59.96	TACGAAAAAGATCGATCGGG	60.031	259	954	1212
128	p4	(TTTA)3	12	253189	253200	ATCTGGCAAAAGCGAAAGAA	59.96	TACGAAAAAGATCGATCGGG	60.031	259	826	1084
129	p1	(T)8	8	253911	253918	CGGAGCGATAAGAACGAAAG	59.975	CGGGCCAAATAGAGAATGAA	60.031	238	908	1145
130	p3	(TGC)4	12	256269	256280	GTTTCAGGCTTTCCCACAAG	59.711	AGTGGCTTACGCACCTCTGT	59.937	180	967	1146
131	p4	(TTAT)3	12	265358	265369	ATTTTGAGTGGGTTCGCTTG	60.11	AAGGAAAGAGGAGGCCTTTG	59.821	278	808	1085
132	p1	(T)8	8	268873	268880	GGAGCGAGTCAAAGAACGAG	60.134	GGACTTTGTTGGAAGCAAGC	59.859	280	935	1214
133	p1	(T)9	9	270387	270395	TCAAACAAATTGGCCATTCA	59.907	CGTACAGGCCTCAGACCAAT	60.134	270	779	1048
134	c	(T)8atctttcttctttactttaatattacattttatattgaatcaacggaatgaactagaaggtgtgctgctaggcatcgtaatcgagctagaaga(TATG)3	113	273125	273237	CTCTTCGCTACAGCTTTGCC	60.292	TTAAGAAGGGCGAATAACGC	59.345	277	942	1218
135	c*	(GAAA)3(A)8*	17	274310	274326	AGGGGAAGATTTGTGGGAAT	59.629	AAGGGGGAGAAGCCACTAAA	60.068	169	952	1120
136	p4	(CAGA)3	12	275146	275157	ACCCAGCCCTACCTACCCTA	59.842	ATTGGCCTACAACTTCACCG	59.993	217	912	1128
137	p3	(TAG)4	12	275427	275438	CGGTGAAGTTGTAGGCCAAT	59.993	GCTGGAACGTGGGAATTAAA	59.938	214	828	1041
138	p1	(T)8	8	276535	276542	AACAATCCTTTGCGGAATTG	59.938	GATCTCAAGACGCAGCAACA	60.144	161	977	1137
139	p4	(CTTG)3	12	277975	277986	TCAAGAGGAAGGAGGGGAAT	60.008	GATTCCCGAGGAGACAAACA	60.05	244	882	1125
140	p4	(CTCG)3	12	279944	279955	CTCTTTCGAGGACACCAACC	59.697	TTCTGGTCCGGCTCATTATC	60.036	260	960	1219
141	p2	(AT)5	10	281511	281520	AGGGGTTTAGTTTAGCCCGA	59.96	GCTAATCGGAGGGCTTATCC	60.026	198	968	1165
142	p4	(CAGT)3	12	282865	282876	CCTAATGCACAAGCAGCAAA	60.014	ACGGCCTTATTCAATGTCCA	60.331	258	941	1198
143	p1	(G)8	8	284446	284453	CATGACTCGAGGAAGAAGCC	59.95	GGATTTCACCCCTACACACG	60.232	215	945	1159
144	p4	(GGCG)3	12	285794	285805	ACCTGTGGCTGGAGTGAATC	60.12	TTCACGTCTCACCGTAGTGC	59.905	226	917	1142
145	p1	(T)8	8	287116	287123	GAAGTGCGGCTTTCAACTTC	60	CCACTAAGGCAGAGACCGAG	60.005	117	964	1080
146	p4	(CGCT)3	12	288414	288425	ATCGATAGTGAGAGCGTGGC	60.393	CTAGCCGAAGTACCGTAGCG	60.054	230	890	1119
147	p4	(TCTG)3	12	290013	290024	ATCGCACTTCCATTCAGTCC	60.081	GCTGGACCACTGGACATACC	60.395	156	888	1043
148	p1	(A)9	9	296466	296474	AAGTAGGCGACGCGAATCTA	60.003	AGATTTGAATTCCACTGGCG	60.074	207	910	1116
149	p1	(A)10	10	297757	297766	TTTCTCTTGCGTAAGACGGG	60.378	GGATCAAGGCAGTGGATTGT	59.934	261	840	1100
150	p1	(T)9	9	298532	298540	AGCAGTTACCACGCACTCAA	59.515	CTTCTGGGCCTACGCAATTA	60.223	273	789	1061
151	p1	(T)8	8	299680	299687	CAATGTCCGCTAAAATCCGT	59.96	AACGGGCTTGCTTGCTACTA	60.039	221	857	1077
152	p1	(T)8	8	303298	303305	GCAGGCATACTCCTTGCTTC	59.985	TTTGGGTTTTGGTCCATGAT	60.029	244	938	1181
153	p6	(CATTAG)3	18	304283	304300	CACCAAAAGAGCGGAAACTC	59.853	GAACCCCAAAACGGATAGGT	60.053	276	886	1161
154	c	(T)9aaatatagttgggagactttacccaagaaatgggt(A)9	53	305971	306023	GCTCTAAAGAGGAAGAAGCGG	59.755	GAGGGATAATCAACTCCGCA	60.036	239	945	1183
155	p4	(AATA)3	12	306602	306613	ACAGCGTAGCGACGGATAAT	59.758	TAGAAACAATCGACCCTCGG	60.066	239	910	1148
156	p1	(T)8	8	307585	307592	TTTCTGTATTCCTGCCGACC	60.074	ACTCTCCGGATGTTGTCCAC	59.969	264	908	1171
157	p1	(T)9	9	308975	308983	ATATTCGAAAGTACCGCGCA	60.608	CGGCCTTGATTCATTCTTGT	60.074	232	897	1128
158	c	(T)9acattcgttttacttttgggtatgtcaaagaaatgttgtgccatttcatttcgcacacttccttcacttc(T)11	90	311207	311296	TCGTAAAAATGTGCAGAAAATGA	59.653	CGGCTTGCAGTTGAAGATTT	60.386	205	967	1171
159	c	(A)11gaagtgaaggaagtgtgcgaaatgaaatggcacaacatttctttgacatacccaaaagtaaaacgaatgt(A)9	90	315332	315421	AGATGGAATCGTCCATTTCG	59.894	TCGTAAAAATGTGCAGAAAATGA	59.653	148	973	1120
160	p1	(A)9	9	317645	317653	CGGCCTTGATTCATTCTTGT	60.074	ATATTCGAAAGTACCGCGCA	60.608	232	878	1109
161	c	(A)8g(A)8	17	319036	319052	ACTCTCCGGATGTTGTCCAC	59.969	CTGGTTGGTTCTTTGCACCT	60.149	236	834	1069
162	p4	(TATT)3	12	320020	320031	CTCAGACCTAAGCCGTCCTG	60.005	AACCCATTGAGATGACCCAA	60.173	279	876	1154
163	c	(T)9acccatttcttgggtaaagtctcccaactatattt(A)9	53	320610	320662	TTCCCATGTTCCGATCTTTC	59.871	GAATGCAGTCGAGACAACCA	59.837	222	978	1199
164	p6	(CTAATG)3	18	322333	322350	GAACCCCAAAACGGATAGGT	60.053	CACCAAAAGAGCGGAAACTC	59.853	276	854	1129
165	p1	(A)8	8	323328	323335	TTTGGGTTTTGGTCCATGAT	60.029	GCAGGCATACTCCTTGCTTC	59.985	244	824	1067
166	p1	(A)8	8	326946	326953	No primer
167	p1	(A)9	9	328093	328101	No primer
168	p1	(T)10	10	328867	328876	No primer
169	p1	(T)9	9	330159	330167	AGATTTGAATTCCACTGGCG	60.074	AAGTAGGCGACGCGAATCTA	60.003	207	890	1096
170	p1	(T)8	8	336354	336361	CCTTCTTAGTCAATGGGGCA	60.066	AATTCACACGAAAGGGAACG	59.971	242	888	1129
171	p2	(TA)5	10	337897	337906	GATTTGGGCTTCTTGCTACG	59.845	TAGGCACTTCTAGGCCCCTT	60.221	264	902	1165
172	p5	(AGCGA)3	15	338312	338326	GGCCTTACTTATTCAGGGGG	59.793	TACGCACCTCTCACATTCCA	60.263	257	860	1116
173	p1	(T)9	9	343534	343542	GCTTCTACGCGACCAGTTTC	60.022	CCGTGGTCGAGTTACCAGAT	59.989	237	903	1139
174	p1	(T)9	9	350292	350300	GGAAGGAGCCTAAATCGACC	60.039	GGCTCGTCTCCTGTTTTACG	59.875	260	973	1232
175	c	(A)10taaccagggatatggatgaagtctcgctcagtaaagatagttgtagattcgtaaaacaggagacgagcctttaccttttctatta(T)8	103	350447	350549	GCGCCCTTGACCTATCTTTA	59.32	TTTTCTTGCGATTGCAGCTA	59.725	217	922	1138
176	c	(TATTT)3tcccaaaagaa(CATT)3	38	351600	351637	TATTTCGGCTCGATACGTCC	60.06	ATTTTTCGCGTCGTTTCAGT	59.752	142	940	1081
177	c	(A)8ccaccacctcgctctttcctttcttcggtgctacc(T)9	52	352416	352467	AGGTTGACCCACTTCATTCG	59.966	CCTTACCCATGAGGTTCCAA	59.784	205	949	1153
178	p4	(CGAG)3	12	356761	356772	No primer
179	p1	(T)8	8	362756	362763	TCCGAAATAAGCATTCCAGG	60.031	CATTGCCTAATCGCTTCCAT	60.06	247	872	1118
180	p1	(T)9	9	362907	362915	CATGGAAGCGATTAGGCAAT	60.06	GGCTTAGCCCTTTTTCCATT	59.572	141	947	1087
181	p1	(A)8	8	363031	363038	ATGGAAGCGATTAGGCAATG	60.06	GGCAAACTCCGAATCTTCCT	60.578	215	824	1038
182	p5	(TTTCT)3	15	367112	367126	CGCGATACGACTTCCTGATT	60.235	CCCGCATTGAGGAAGATAAA	60.031	232	908	1139

## Sheet: G. straminea SSR
S5-2 Table SSRs of mitochondrial genomes of Gentiana straminea.
SSR nr.	SSR type	SSR	Size	Start	End	Forward Primer1 (5'-3')	Tm	Reverse Primer1 (5'-3')	Tm	Product size (bp)	Start (bp)	End (bp)
1	p2	(TA)7	14	1083	1096	CTTTACCCAAGCTGCGCTAC	60.039	GGCTTTGTCAGCACCTTCTC	59.997	274	791	1064
2	p1	(A)8	8	1904	1911	AAATGGTGGTTAGCCAGACG	59.993	ATGGGAGTGTGGGACATGAT	60.056	129	914	1042
3	p1	(A)8	8	2970	2977	TGATTTCCGACCTCTTGCTT	59.813	GTCGTCCGATTGTTGGTCTT	59.973	130	947	1076
4	c	(A)8caactcgccaagcgc(T)8	31	3355	3385	TTTGGCGATTCATAATGGGT	60.153	AAGTCATCGCTTCAAATCCG	60.214	250	858	1107
5	c*	(ATATA)3(AT)30*	70	3569	3638	TTTTTCGGATTTGAAGCGAT	59.66	TCGTTTACTTTCGCGGTCTT	59.883	245	869	1113
6	p6	(CTCCGA)7	42	6422	6463	AAATGGCGCACGAGTACAAT	60.531	CGGGGATTTCAGGTAAGGTT	60.18	183	906	1088
7	p1	(T)9	9	6626	6634	AACCTTACCTGAAATCCCCG	60.18	TTTGTTCGTTTACCGGGTTC	59.839	245	865	1109
8	p4	(TTAT)3	12	7275	7286	TGCATTAACCGGTCTGGAAT	60.331	TGCTTTTCAGTCCCCTCATT	59.67	275	894	1168
9	p1	(T)8	8	10200	10207	GGTGAGGTCAACTCATCCATC	59.374	TCGGCGAATTTTCTATTTGG	60.033	197	975	1171
10	p6	(ATCCCA)3	18	11129	11146	TTTGCTCTTACCGAGGCAAT	59.845	TCTCTCTATTCTGGCGTCCC	59.386	254	808	1061
11	p1	(T)8	8	14159	14166	CAAGCAAGACGAGATCACCA	59.984	CACCTCAGAAGGAACTTCGC	59.989	218	850	1067
12	p3	(TAA)4	12	19007	19018	TGGCGGGGAGTACAACTAAG	60.125	GGCATGGTACTTTCTTTCGC	59.713	251	950	1200
13	p2	(GA)5	10	19255	19264	AAGGAGCTCCGTACCAAGTG	59.353	GGTCTAACGACCGCTTTGAA	60.249	278	979	1256
14	p5	(TCGCT)3	15	21998	22012	ACGTAGTCCGTCGGTCAAAC	60.035	GAAGTCGCTCGGTAGAGGTG	60.012	265	781	1045
15	p1	(T)9	9	24889	24897	GGCTGGTTGTGGAAAGTGAT	59.973	TCTCGAATCCTGGAAAGAGC	59.508	257	806	1062
16	p3	(TTA)4	12	26801	26812	ATGGTCCGAGGAGAACCTTT	59.935	TTCCGATGGATAAGCCGTAG	60.053	197	874	1070
17	p1	(A)8	8	27419	27426	CCCCATAAACTCGCTATCCA	59.916	ATGCTAGCCATGCTCGTCTT	60.007	219	888	1106
18	p1	(T)8	8	27889	27896	CGTTTCATGTTCACGGATTG	59.964	ATAGAGTCGTGCCTAGCGGA	60	179	909	1087
19	p3	(AGC)4	12	29938	29949	AGTGGCTTACGCACCTCTGT	59.937	GTTTCAGGCTTTCCCACAAG	59.711	180	864	1043
20	p1	(A)8	8	32289	32296	CGGGCCAAATAGAGAATGAA	60.031	CGGAGCGATAAGAACGAAAG	59.975	238	860	1097
21	p4	(TAAA)3	12	33006	33017	ATTTAGACCCCTTCCCCCTT	60.014	TGTCCAGTCCAGGACAAGTG	59.705	151	900	1050
22	p1	(A)10	10	33136	33145	CTACGAAAAAGATCGGTCGG	59.702	ATCTGGCAAAAGCGAAAGAA	59.96	259	795	1053
23	p1	(T)8	8	33660	33667	GGTCCCATCCAGCAAGATAA	59.894	CCGCCCATTAAACTACCAAA	59.826	263	937	1199
24	p1	(T)8	8	34395	34402	AAACCAGTCCATGGCTTGAC	59.973	AATTGCGGGGGATTACAGAT	60.531	229	837	1065
25	p3	(ACT)4	12	35484	35495	TGTCGTGACGCTTTGGTTAG	59.904	TTTTCGCTGAGAACGGAGTT	59.993	226	975	1200
26	p1	(A)9	9	38666	38674	GACAGGACCCTACCCCATTT	60.052	GAGACCGACGGATAAGTTGC	59.7	168	929	1096
27	p5	(AGCGA)3	15	38809	38823	ACCTGCTGCCAACAGTCTTT	59.914	GCTCCTGTAAGTCGAGTGGC	60.02	228	877	1104
28	p1	(C)10	10	40358	40367	GGCGCCTATTTCCAATACAA	59.928	AATTGCGTTTTGCCAGAGAG	60.386	236	881	1116
29	p4	(AAAG)3	12	40503	40514	CGCGTATGCGCATTTATTTA	59.733	ATGAGGGTGGAAGCACAAAC	59.973	247	892	1138
30	c	(TAA)4atgtagaaaggtgaggtactttccccggcatatgg(A)8	55	40656	40710	GTTTGTGCTTCCACCCTCAT	59.973	ATGATGCTAAACCGAGACCG	60.096	259	966	1224
31	p1	(T)8	8	40900	40907	GGGCAGCCCTCTCTCTATCT	59.942	CTTTCTATTTCTGCGCTGGC	60.117	210	941	1150
32	p5	(AGCGA)3	15	41734	41748	CTTTCCGTAGAGGTGCGAAG	60.008	ACATGTGTTCGAGTGGCGTA	60.183	160	972	1131
33	c*	(TCTT)3(TTTCT)3*	21	41979	41999	ATCGATCTTCAGTGCGGTTT	59.7	GAGACAATGTGGGACCTCGT	59.969	173	967	1139
34	p1	(A)8	8	43505	43512	ATACTTGGCAGACCACCCTG	59.989	CCCAACTCGGGTTTATGCTA	59.953	260	896	1155
35	p1	(A)9	9	44285	44293	AGCATCTCTGTCCCTCCTGA	59.945	TCATTTATGAGGAGCCGGAC	60.036	111	976	1086
36	p1	(A)9	9	44407	44415	TATCTGAGGAGGAGGCTTCG	59.526	TGTTTTTGCCTCCTTCCTTG	60.22	279	923	1201
37	p1	(A)9	9	44902	44910	GGGCTAAGCCACTAATGTCG	59.73	TCGTCATCAAGACAGATCGC	59.95	242	918	1159
38	c	(T)8cgttcgccaaatcttgttcagttccatccaaactaggttttgtcttaatcttcgtg(GAA)4	76	46096	46171	CGAAATCGGAATGGAAGAAA	60.009	CAACCGCCAGGTTTAATGAT	59.823	220	912	1131
39	c	(T)8aagtataatattggggtgt(G)8tttttatatatttgattatgggtatatattataaggggggaaaatat(TA)5tttatattatgggtg(T)9gtggggttt(G)15tttattttgtattggttggaaattggggaaaggatgatgatggttttgggtgataa(G)11	207	47534	47740	AGAGAATGGCCGCTTTCAAT	61.091	CCTCAACCTAAACCCACCCT	60.218	277	968	1244
40	p1	(T)8	8	51316	51323	TGCTCGCGAAAAGTATGTTG	60.014	ATGGTGGTTTCTTACGCGAG	60.132	278	828	1105
41	p5	(AGCGA)3	15	51455	51469	CTCGCGTAAGAAACCACCAT	60.132	GGTTGCCACCACTGATAAGG	60.375	249	947	1195
42	p1	(G)8	8	53080	53087	GACTTGTAGCTCGGCAGTCC	60.02	AGTACTGACCACACCGAGGG	60.026	255	902	1156
43	p1	(A)8	8	56762	56769	GAGGATGCAGGAAGAATTGC	59.78	GTCTATGACGTGGAAGGGGA	59.927	193	845	1037
44	p1	(A)9	9	59489	59497	GACGCCCTATCTTGCTCTTG	59.978	CTATGGCCCTCTGTACCCAA	59.948	189	966	1154
45	p1	(A)8	8	59713	59720	TGTCACCTTGATGTGATGGG	60.378	AAAAAGGGACAACTTGCGTG	60.147	280	941	1220
46	c	(T)8cttgattctaattgattgcc(T)8	36	60917	60952	ATGAGGGGCATATCTATCCG	58.835	AACCCAGCAAGTCAAAATGG	59.971	226	874	1099
47	p1	(T)9	9	61143	61151	ATTTTGACTTGCTGGGTTGG	59.971	AGAGGTTCGGCTTCCTTCTC	59.957	196	856	1051
48	p1	(T)8	8	73711	73718	GTGCTCTTCTTGAGCGATCC	60.104	GGAAAGGAGCACCTGCCTAT	60.599	278	927	1204
49	c	(T)8aataaatggttggctacaaaagga(T)9actgaacgtgtcacagcttactcctc(T)10	77	74021	74097	GGGATAATGGTAGATCCCCG	60.358	GGGTTATCCTGCACTTGGAA	59.933	272	929	1200
50	p1	(C)8	8	74268	74275	TTCCAAGTGCAGGATAACCC	59.933	CCAAAAACTGCTCAGCAACA	60.027	216	934	1149
51	p4	(TATG)3	12	76015	76026	TGATTTTTCCCCAATAACCG	59.633	AATTCCTACTGGATGCACGC	60.103	244	843	1086
52	p4	(AGAC)3	12	78072	78083	AGATCCATTGGGGTCTTTCC	60.133	GGGTGGGTTCTACCATCCTT	60.052	257	903	1159
53	p1	(G)8	8	83492	83499	AGTTTCAACTGATGGGGCTG	60.111	GGGCAGCAGATTATCCATGT	59.923	260	918	1177
54	p1	(A)8	8	89483	89490	AACGGGCTTGCTTGCTACTA	60.039	CAATGTCCGCTAAAATCCGT	59.96	221	928	1148
55	p1	(A)9	9	90630	90638	ATGGATAAGTCCGATTCCCC	59.981	AGCAGTTACCACGCACTCAA	59.515	241	977	1217
56	p1	(T)9	9	91403	91411	GGATCAAGGCAGTGGATTGT	59.934	TTTCTCTTGCGTAAGACGGG	60.378	260	907	1166
57	p4	(GAAA)3	12	98083	98094	GGCATACAACCGAAACGACT	60	TGAATGAATCCCATCCCCTA	60.088	268	928	1195
58	p1	(T)8	8	99505	99512	CGAGAACGGAAACGAGAAAA	60.357	AGCACCTCTTTCTTCGACCA	59.989	274	964	1237
59	p4	(TGGA)3	12	106696	106707	GAAGGAATGAGGGACTTCTGC	60.205	ATTGTTCATCTTTCGGTCGG	59.933	175	961	1135
60	p2	(AT)6	12	109131	109142	CTTGCCACAGAACTGATCCA	59.831	CATGAAGGGGAATAAGCAGC	59.668	251	900	1150
61	p5	(ATAAA)3	15	112551	112565	AAGGACGGAAAACTCCCTCA	60.988	GGATTTAAATGAAAGCGGCA	60.04	242	963	1204
62	p1	(T)9	9	117416	117424	GGAAGGAGCCTAAATCGACC	60.039	GGCTCGTCTCCTGTTTTACG	59.875	260	973	1232
63	c	(A)10taaccagggatatggatgaagtctcgctcagtaaagatagttgtagattcgtaaaacaggagacgagcctttaccttttctatta(T)8	103	117571	117673	GCGCCCTTGACCTATCTTTA	59.32	TTTTCTTGCGATTGCAGCTA	59.725	217	922	1138
64	c	(TATTT)3tcccaaaagaa(CATT)3	38	118742	118779	TATTTCGGCTCGATACGTCC	60.06	CGGACTCTCACTTCCTTTCG	59.982	272	940	1211
65	c	(A)8ccaccacctcgctctttcctttcttcggtgctacc(T)9	52	119549	119600	AGGTTGACCCACTTCATTCG	59.966	CCTTACCCATGAGGTTCCAA	59.784	205	949	1153
66	p1	(T)8	8	122571	122578	GGCAAACTCCGAATCTTCCT	60.578	ATGGAAGCGATTAGGCAATG	60.06	215	967	1181
67	p1	(A)9	9	122694	122702	GGCTTAGCCCTTTTTCCATT	59.572	CATGGAAGCGATTAGGCAAT	60.06	141	919	1059
68	p1	(A)8	8	122846	122853	CATTGCCTAATCGCTTCCAT	60.06	TCCGAAATAAGCATTCCAGG	60.031	247	887	1133
69	p2	(AT)6	12	128081	128092	TGATGCTTTGTTGTGGCAAT	60.119	GAGTGGATAGCGAGACCTGG	59.827	244	809	1052
70	p4	(CCTG)3	12	129029	129040	GACAGAGGAGTGAAAAGCCG	59.989	GGTTAAGGCCTGCTGAGACA	60.397	117	923	1039
71	p1	(T)8	8	132020	132027	CCTTCTTAGTCAATGGGGCA	60.066	AATTCACACGAAAGGGAACG	59.971	242	888	1129
72	p2	(TA)5	10	133593	133602	GATTTGGGCTTCTTGCTACG	59.845	TAGGCACTTCTAGGCCCCTT	60.221	264	902	1165
73	p3	(AGT)4	12	136398	136409	ACAGGGTACGGAAGTGATCG	59.989	GAAGGCGAGTTTGATTCTGG	59.813	273	862	1134
74	p4	(TTTC)3	12	137035	137046	TAGGGGAATTGCCTGACTTG	60.066	TTCTCTAGCGTTGAACGGGT	59.875	185	908	1092
75	p4	(TTCT)3	12	137728	137739	CCCATCCCCTACAGACAGAA	59.92	ATAAAGGGCAAACAAAGGGG	60.177	269	866	1134
76	p4	(GAAG)3	12	137885	137896	CCCCTTTGTTTGCCCTTTAT	60.177	TAACTCCGCCTGTTCTGCTT	60.015	147	958	1104
77	p1	(T)8	8	139708	139715	AAATCGAAGTGGGGACCTCT	59.935	CTTCAATGATGGGAACACCC	60.173	225	815	1039
78	p1	(T)12	12	142152	142163	TTTGGTACCACAACGGACCT	60.269	AAGCTGCCAAGCAAGAAAAA	60.131	236	877	1112
79	p2	(AT)5	10	143222	143231	GAATGTGGGTCTTCGCATCT	60.081	TCCCTGGAGATACCAACTGC	60.073	251	854	1104
80	p1	(A)8	8	143864	143871	TTTCCACATTGGACACTGGA	59.935	GCAGGTAGAATTGGAGCGAG	59.978	180	903	1082
81	p4	(AGCG)3	12	145679	145690	GCACAGCAAAGCGTTAGAGTT	59.713	TGCGTAAGTGAAGTCGACAC	57.469	280	791	1070
82	p3	(TCT)4	12	147927	147938	AGAGATTGACGGCTTTCCAA	59.813	GCTACTCGGTCTCGATCTGG	59.973	252	944	1195
83	p1	(A)8	8	151941	151948	GGAAGCTGCGAGCCTACTTA	59.752	GGTTGCCTCTTATGACGAGC	59.843	176	948	1123
84	p4	(CTTG)3	12	154510	154521	TCAAGAGGAAGGAGGGGAAT	60.008	GATTCCCGAGGAGACAAACA	60.05	244	882	1125
85	p1	(A)8	8	157699	157706	ATGTCGTGATCGGTTAGGCT	59.579	CCGGCCTATATTTGAACGAA	59.922	269	963	1231
86	p1	(A)8	8	168872	168879	AAATAGCTGCCAAGCGAGAA	60.117	GTTGTCTCCCAGCTTTGCTC	59.997	279	929	1207
87	p3	(TCC)4	12	170981	170992	ATTAAATCCACCTTTCCGGG	60.013	CCCCATTGAGAGCGAACTAA	60.206	273	857	1129
88	p1	(A)9	9	172000	172008	GGTTCTCTCATTCCCCCTTC	59.874	CACGCATACGTGGTATCGAC	60.019	218	979	1196
89	c	(AGCGA)3gcggaatacttg(GAGC)3	39	172756	172794	CATGATACCAACCCGAGAGG	60.331	GTTCTTCGCTCGCTCGTTAC	60.162	227	862	1088
90	p4	(CCGC)3	12	175699	175710	GACACCTTTCGCTCATCCAT	60.081	TACCTATAGCACCGGCAACC	59.982	138	978	1115
91	p2	(TG)5	10	177094	177103	AAAGACCCGTTCGGTAAGGT	59.864	CGGTTATCGAGCACTGGTCT	60.277	253	795	1047
92	p1	(A)10	10	178969	178978	AAGCCCAACGAATGTCAGAT	59.556	GCTTTGGTAATGCGGTGATT	59.967	256	935	1190
93	p4	(CAGT)3	12	181613	181624	CCTAATGCACAAGCAGCAAA	60.014	ACGGCCTTATTCAATGTCCA	60.331	258	941	1198
94	p1	(A)8	8	186851	186858	GGAAGCTGCGAGCCTACTTA	59.752	GGTTGCCTCTTATGACGAGC	59.843	176	948	1123
95	c	(AT)5gagtaattcaaaggataaatctaaatatttgataggattcgattcattaacaaataggatggattataaagaaaaatagaatcactacattgatc(T)8(GAA)4	125	190638	190762	ATCAATATCCGAACGGAACG	59.784	TAGGGTGGTTTCTTTCGTGG	59.964	230	936	1165
96	p2	(TA)5	10	193531	193540	AGTTTCCAACTGACGGGAGA	59.697	ATCAATCGATAGCCACGGAG	60.059	278	894	1171
97	p1	(T)10	10	195045	195054	TCTTCAATGGGGTTTGCTCT	59.67	CGTACGCCACTCGACTTACA	59.928	280	980	1259
98	c	(CTAGT)3ag(T)8	25	197764	197788	AAGGCGGTAAGACTGAAGCA	60.015	CGATAGCGAAGCCAGATAGG	59.96	246	906	1151
99	p4	(AATG)3	12	198389	198400	GCTTGGACTTGGAAGCAAAC	59.859	ACGTGAGACTCTCGCCTCAT	60.017	163	967	1129
100	p1	(T)8	8	199066	199073	ACTTCCAGGCGGTTTTTCTT	60.11	TCAACTGTCCACCCAGTCAA	60.129	261	913	1173
101	p3	(CTT)4	12	200037	200048	TCAGCTCAGACACCGAACAC	60.03	GTAGCTCTATGCGCAGGGTC	60.007	270	900	1169
102	c	(T)10gtcagaatctcgatccttttattattacttattc(T)10	54	201163	201216	ATTCTTTAGTGGTCGCACCG	60.132	AGTGGAGAGATTTGGCGAGA	59.95	248	876	1123
103	c	(A)8tcatt(A)9	22	203850	203871	ATTTCCGACCTCTTGCATTG	60.074	GAATTCGTCGTCCGATTGTT	59.939	136	961	1096
104	c	(A)8cgactcgccaggcgc(T)8	31	204250	204280	AGGAAGACTTTGGCGATTCA	59.813	AAGGGCTTTTCCACGAAACT	60.11	231	849	1079
105	p2	(TA)5	10	204474	204483	GCCTCTTTCTTAGGGCGTTT	59.856	CGGGTGTACAGCCTCAAAAT	59.993	206	886	1091
106	p1	(T)8	8	206199	206206	GGCAAACTCCGAATCTTCCT	60.578	ATGGAAGCGATTAGGCAATG	60.06	215	967	1181
107	p1	(A)9	9	206322	206330	GGCTTAGCCCTTTTTCCATT	59.572	CATGGAAGCGATTAGGCAAT	60.06	141	919	1059
108	p1	(A)8	8	206474	206481	CATTGCCTAATCGCTTCCAT	60.06	TCCGAAATAAGCATTCCAGG	60.031	247	887	1133
109	p2	(AT)6	12	211709	211720	TGATGCTTTGTTGTGGCAAT	60.119	GAGTGGATAGCGAGACCTGG	59.827	244	809	1052
110	p4	(CCTG)3	12	212657	212668	GACAGAGGAGTGAAAAGCCG	59.989	GGTTAAGGCCTGCTGAGACA	60.397	117	923	1039
111	p1	(T)8	8	215648	215655	CCTTCTTAGTCAATGGGGCA	60.066	AATTCACACGAAAGGGAACG	59.971	242	888	1129
112	p2	(TA)5	10	217221	217230	GATTTGGGCTTCTTGCTACG	59.845	TAGGCACTTCTAGGCCCCTT	60.221	264	902	1165
113	p3	(AGT)4	12	220026	220037	ACAGGGTACGGAAGTGATCG	59.989	GAAGGCGAGTTTGATTCTGG	59.813	273	862	1134
114	p4	(TTTC)3	12	220663	220674	TAGGGGAATTGCCTGACTTG	60.066	TTCTCTAGCGTTGAACGGGT	59.875	185	908	1092
115	p4	(TTCT)3	12	221356	221367	CCCATCCCCTACAGACAGAA	59.92	ATAAAGGGCAAACAAAGGGG	60.177	269	866	1134
116	p4	(GAAG)3	12	221513	221524	CCCCTTTGTTTGCCCTTTAT	60.177	TAACTCCGCCTGTTCTGCTT	60.015	147	958	1104
117	p1	(T)8	8	223336	223343	AAATCGAAGTGGGGACCTCT	59.935	CTTCAATGATGGGAACACCC	60.173	225	815	1039
118	p1	(T)12	12	225780	225791	TTTGGTACCACAACGGACCT	60.269	AAGCTGCCAAGCAAGAAAAA	60.131	236	877	1112
119	p2	(AT)5	10	226850	226859	GAATGTGGGTCTTCGCATCT	60.081	TCCCTGGAGATACCAACTGC	60.073	251	854	1104
120	p1	(A)8	8	227492	227499	TTTCCACATTGGACACTGGA	59.935	GCAGGTAGAATTGGAGCGAG	59.978	180	903	1082
121	p4	(AGCG)3	12	229307	229318	GCACAGCAAAGCGTTAGAGTT	59.713	TGCGTAAGTGAAGTCGACAC	57.469	280	791	1070
122	p3	(TCT)4	12	231555	231566	AGAGATTGACGGCTTTCCAA	59.813	GCTACTCGGTCTCGATCTGG	59.973	252	944	1195
123	p1	(A)8	8	235569	235576	GGAAGCTGCGAGCCTACTTA	59.752	GCCTTGAGCTTGTCTTGCTT	59.763	261	948	1208
124	p5	(AGAAA)3	15	238187	238201	CCCGCATTGAGGAAGATAAA	60.031	GCCGGGTCATGAAAACTAAA	59.938	220	873	1092
125	p1	(T)8	8	240544	240551	GGATGAAAAATCGCGAACAT	59.907	ACGAAGCCAACATAAATCCG	59.96	225	810	1034
126	p4	(GACT)3	12	242865	242876	GTGGTGGGTCAGAGCAGATT	60.12	ACTCTCGCGCCTTATGAAAA	59.982	219	869	1087
127	p1	(T)8	8	244478	244485	CAAGCAAGACGAGATCACCA	59.984	CACCTCAGAAGGAACTTCGC	59.989	218	850	1067
128	c	(A)11gaagtgaaggaagtgtgcgaaatgaaatggcacaacatttctttgacatacccaaaagtaaaacgaatgt(A)9	90	248078	248167	AGATGGAATCGTCCATTTCG	59.894	TCGTAAAAATGTGCAGAAAATGA	59.653	148	973	1120
129	p1	(A)9	9	250381	250389	CGGCCTTGATTCATTCTTGT	60.074	ATATTCGAAAGTACCGCGCA	60.608	232	878	1109
130	p1	(A)8	8	251323	251330	GGTTCGCACTTTATGGCATT	59.967	TCCGATACCATTGATGTCCA	59.732	212	971	1182
131	p3	(ACT)4	12	252423	252434	GCTGGAACGTGGGAATTAAA	59.938	CGGTGAAGTTGTAGGCCAAT	59.993	220	969	1188
132	p4	(TCTG)3	12	252711	252722	ATTGGCCTACAACTTCACCG	59.993	TTTATTGGCAACAGGGAACC	59.801	249	881	1129
133	c*	(T)8(TTTC)3*	17	253542	253558	AAGGGGGAGAAGCCACTAAA	60.068	AGGGGAAGATTTGTGGGAAT	59.629	169	894	1062
134	c	(CATA)3tcttctagctcgattacgatgcctagcagcacaccttctagttcattccgttgattcaatataaaatgtaatattaaagtaaagaagaaagat(A)8	113	254631	254743	TGCTCAGCAAGCATATGGAC	59.979	ACAACCGATCTGCGTTTACC	60	276	976	1251
135	p1	(A)9	9	257473	257481	CGTACAGGCCTCAGACCAAT	60.134	TCAAACAAATTGGCCATTCA	59.907	270	958	1227
136	p1	(A)8	8	258987	258994	AGCAAAGGCTGAGGGTGATA	59.836	GCAGGTAGAATTGGAGCGAG	59.978	237	846	1082
137	p1	(T)8	8	263160	263167	GTGCTCTTCTTGAGCGATCC	60.104	GGAAAGGAGCACCTGCCTAT	60.599	278	927	1204
138	c	(T)8aataaatggttggctacaaaagga(T)9actgaacgtgtcacagcttactcctc(T)11	78	263470	263547	GGGATAATGGTAGATCCCCG	60.358	GGGTTATCCTGCACTTGGAA	59.933	273	929	1201
139	p1	(C)8	8	263718	263725	TTCCAAGTGCAGGATAACCC	59.933	CCAAAAACTGCTCAGCAACA	60.027	216	934	1149
140	p4	(TATG)3	12	265463	265474	GTTGATCCCGATTCGACATT	59.756	CAATGGGACCCTCCAATAAG	59.24	253	814	1066
141	p1	(G)8	8	273314	273321	AGTTTCAACTGATGGGGCTG	60.111	GGGCAGCAGATTATCCATGT	59.923	260	918	1177
142	p1	(A)8	8	279305	279312	AACGGGCTTGCTTGCTACTA	60.039	CAATGTCCGCTAAAATCCGT	59.96	221	928	1148
143	p1	(A)9	9	280452	280460	ATGGATAAGTCCGATTCCCC	59.981	AGCAGTTACCACGCACTCAA	59.515	241	977	1217
144	p1	(T)9	9	281226	281234	GGATCAAGGCAGTGGATTGT	59.934	TTTCTCTTGCGTAAGACGGG	60.378	260	907	1166
145	p1	(T)9	9	282517	282525	AGATTTGAATTCCACTGGCG	60.074	AAGTAGGCGACGCGAATCTA	60.003	207	890	1096
146	c	(A)8ttctcttttcttttaggaaaatttgggggaatacttcactatacactatattcgcatcgaaaaaaagaaatagaaatatttgtttttcctataacct(ATAA)3	117	286288	286404	AAGCATAGAAAGCCATGGGA	59.668	TCGGAGACGAGATTTTACGAA	59.831	224	935	1158
147	p1	(A)8	8	288590	288597	TAGCGCAACCCAATTTTTCT	59.72	ATGAAATTTGAACCCCAACG	59.662	259	854	1112
148	p1	(A)10	10	288936	288945	TCCGACTACTTCCGGTTCTG	60.246	TCCTCTCGTTAGGCCATCTG	60.353	259	958	1216
149	p2	(TA)8	16	291785	291800	TAGGTTTTCTGCCGCTGACT	60.015	GCTTATTCGTAGCAGGACGG	59.867	227	817	1043
150	p3	(GAT)4	12	292997	293008	TGAGATCCTTTTCCCATTGC	60.014	TGCTCTGGTAGTCTGGCCTT	60.012	145	952	1096
151	p1	(T)9	9	296129	296137	TGCCATGGAATAGGGTTGAT	60.155	CCATCGAAGAGAAGCAAATGA	60.337	207	912	1118
152	p1	(A)10	10	297504	297513	CTACGGAACCAAGGTCGAAA	60.103	CATTCAAAACCGTGCATGAG	60.111	220	861	1080
153	c	(TAGA)3ctcctttcccgctgctaagggaaag(A)8	45	303104	303148	CGTTGGGGAAGTCTACCAAA	59.964	GACCCAGCCAGATGATGTCT	60.08	156	973	1128
154	p4	(AGAA)3	12	303252	303263	GACATCATCTGGCTGGGTCT	60.08	AAAACGTCGTGTAGGCGTTC	60.176	145	962	1106
155	p5	(TTATG)3	15	308715	308729	TGGAACTCATTCATAGGCCC	59.894	GACTGAAAGGAGAGGAGCGA	59.679	231	897	1127
156	p1	(T)8	8	311806	311813	CCTCGTCCATTAAACCCCTT	60.18	TCATAGGCTGGCCTTATTGG	60.053	220	905	1124
157	p2	(TA)5	10	312748	312757	CAACCTGTCCGATGCTTCTT	60.255	GTCTTTGTTGAGAGGGCACC	59.703	255	912	1166
158	p3	(TAT)5	15	314632	314646	CGGACAAAACAAGACACCCT	60.005	TATAATTCCTGTGCTGCCCC	59.923	237	977	1213
159	p1	(A)8	8	315658	315665	AGCGGATCCATTGTTTATGC	59.929	AGAGATTTTCGAGCCTGCAA	60.096	234	912	1145
160	p1	(A)8	8	316560	316567	CCCCCTAGACACAACCAAAA	59.824	GGACACTCCCACTCGATCAT	59.928	265	929	1193
161	p2	(AG)5	10	317059	317068	GCCAAGATGGCTAGTTGACC	59.7	CGGGGTGAAAATAGAACGAA	59.931	134	956	1089
162	p1	(A)8	8	319693	319700	ATAGAGTCGTGCCTAGCGGA	60	CGTTTCATGTTCACGGATTG	59.964	179	918	1096
163	p1	(T)8	8	320163	320170	ATGCTAGCCATGCTCGTCTT	60.007	CCCCATAAACTCGCTATCCA	59.916	220	899	1118
164	p3	(TAA)4	12	320778	320789	CTCTGGCTAAGGCATTGGAG	59.971	ATGGTCCGAGGAGAACCTTT	59.935	163	973	1135
165	p1	(A)9	9	322693	322701	ATAAACCGGGGAACTTCTGG	60.18	ATCATACAGCTTGGGATCGG	59.917	273	799	1071
166	p4	(TATT)3	12	325667	325678	CTCAGACCTAAGCCGTCCTG	60.005	AACCCATTGAGATGACCCAA	60.173	279	876	1154
167	c	(T)9acccaagaaatgggtaaagtctcccaactatattt(A)9	53	326257	326309	TTCCCATGTTCCGATCTTTC	59.871	GAATGCAGTCGAGACAACCA	59.837	222	978	1199
168	p6	(CTAATG)3	18	327980	327997	GAACCCCAAAACGGATAGGT	60.053	CACCAAAAGAGCGGAAACTC	59.853	276	854	1129
169	p1	(A)8	8	328994	329001	TTTGGGTTTTGGTCCATGAT	60.029	GCAGGCATACTCCTTGCTTC	59.985	244	824	1067
170	p4	(CGCT)3	12	330010	330021	ACACCGCTCGCTTCAAGTAT	59.904	GGTGATTAGACGTAGGGCCA	59.955	276	945	1220
171	p1	(T)8	8	330983	330990	ACGCCACTCGTAAGAGGAGA	60.012	TAGGGCCTTCCTCTGCTACA	59.971	220	976	1195
172	p5	(ATAAA)3	15	335239	335253	TGACGGTGATCAAACAGCAT	60.12	ACCTGAGACTTGGGGGAGTT	59.968	244	927	1170
173	p1	(T)8	8	335449	335456	AACTCCCCCAAGTCTCAGGT	59.968	TCAGCTGGCTGTTGTGATTC	59.992	255	941	1195
174	p2	(TA)5	10	335805	335814	CACAACAGCCAGCTGAAAAA	60.027	TGCGAGTCAAAGAGCAAAGA	59.864	222	824	1045
175	p4	(TCGC)3	12	337110	337121	TGCGTAAGTGAAGTCGACAC	57.469	GCACAGCAAAGCGTTAGAGTT	59.713	280	940	1219
176	p4	(CAGA)3	12	341233	341244	GAAAACAAAAACTCGCCGAC	59.73	ATCGCACTTCCATTCAGTCC	60.081	252	870	1121
177	p1	(T)8	8	347804	347811	TGTGCTGCCGACTATGAAAA	60.401	TCTTATCCTTCGCTCGGAGA	60.051	280	884	1163
178	p1	(A)8	8	348133	348140	TCCGAGCGAAGGATAAGAAA	59.916	CCATCCGGTCATCAAACTCT	59.927	280	817	1096
179	p2	(AT)6	12	351012	351023	TGCGCAATATTCTGACTTCG	59.976	CATGAAGGGGAATAAGCAGC	59.668	198	961	1158
180	p4	(GGTC)3	12	357682	357693	AGTTGAATTCCAGAGCAGGC	59.434	GTGGCCTCGTTATCCACACT	59.997	206	864	1069
181	p1	(G)9	9	359383	359391	CCTACTTCCACTGCCAAAGC	59.875	TTTGCTGAAAGATGAATGCG	59.953	154	968	1121
182	p4	(CGCC)3	12	360843	360854	TTCACGTCTCACCGTAGTGC	59.905	ACCTGTGGCTGGAGTGAATC	60.12	226	867	1092
183	p1	(C)8	8	362196	362203	GGATTTCACCCCTACACACG	60.232	CATGACTCGAGGAAGAAGCC	59.95	215	846	1060
184	p1	(A)9	9	370912	370920	AGAGGTTCGGCTTCCTTCTC	59.957	ATTTTGACTTGCTGGGTTGG	59.971	196	955	1150
185	c	(A)8ggcaatcaattagaatcaag(A)8	36	371111	371146	AACCCAGCAAGTCAAAATGG	59.971	ATGAGGGGCATATCTATCCG	58.835	226	934	1159
186	p1	(T)8	8	372343	372350	GGCACGTCATATCTCGTTGA	59.679	TTGGGTACAGAGGGCCATAG	59.948	123	972	1094
187	p1	(T)9	9	372566	372574	CTATGGCCCTCTGTACCCAA	59.948	GACGCCCTATCTTGCTCTTG	59.978	189	852	1040
188	p1	(T)8	8	375294	375301	GTCTATGACGTGGAAGGGGA	59.927	GAGGATGCAGGAAGAATTGC	59.78	193	968	1160
189	p1	(C)8	8	378976	378983	AGTACTGACCACACCGAGGG	60.026	GACTTGTAGCTCGGCAGTCC	60.02	255	849	1103
190	p5	(TCGCT)3	15	380594	380608	GGTTGCCACCACTGATAAGG	60.375	CTCGCGTAAGAAACCACCAT	60.132	249	817	1065
191	p1	(A)8	8	380740	380747	GGTTCTCTCATTCCCCCTTC	59.874	CGAGTGATGTAGCGAGTGGA	60.008	228	979	1206
192	c	(CTT)4ccacgaagattaagacaaaacctagtttggatggaactgaacaagatttggcgaacg(A)8	77	385888	385964	CAACCGCCAGGTTTAATGAT	59.823	CGAAATCGGAATGGAAGAAA	60.009	220	943	1162
193	p1	(T)9	9	387150	387158	TCGTCATCAAGACAGATCGC	59.95	GGGCTAAGCCACTAATGTCG	59.73	242	847	1088
194	p1	(T)9	9	387645	387653	TGTTTTTGCCTCCTTCCTTG	60.22	TATCTGAGGAGGAGGCTTCG	59.526	279	805	1083
195	p1	(T)9	9	387767	387775	TCATTTATGAGGAGCCGGAC	60.036	CCTCCTAAGAACCCCCTCAG	60.06	201	920	1120
196	p1	(T)8	8	388548	388555	CCCAACTCGGGTTTATGCTA	59.953	ATACTTGGCAGACCACCCTG	59.989	260	850	1109
197	c*	(AAGAA)3(AAAG)3*	21	390060	390080	GAGACAATGTGGGACCTCGT	59.969	ATCGATCTTCAGTGCGGTTT	59.7	173	880	1052
198	p5	(TCGCT)3	15	390312	390326	ACATGTGTTCGAGTGGCGTA	60.183	TCCCCTCTTTCCGTAGAGGT	60.067	166	881	1046
199	p1	(A)8	8	391153	391160	CTTTCTATTTCTGCGCTGGC	60.117	GGGCAGCCCTCTCTCTATCT	59.942	210	855	1064
200	c	(T)8ccatatgccggggaaagtacctcacctttctacat(TTA)4	55	391350	391404	ATGATGCTAAACCGAGACCG	60.096	GTTTGTGCTTCCACCCTCAT	59.973	259	828	1086
201	p4	(CTTT)3	12	391546	391557	ATGAGGGTGGAAGCACAAAC	59.973	CGCGTATGCGCATTTATTTA	59.733	247	871	1117
202	p1	(G)11	11	391693	391703	GGGGCCCAATACTTCTTCAT	60.152	GGCGCCTATTTCCAATACAA	59.928	152	976	1127
203	p5	(TCGCT)3	15	393238	393252	GCTCCTGTAAGTCGAGTGGC	60.02	ACCTGCTGCCAACAGTCTTT	59.914	228	908	1135
204	p1	(T)9	9	393387	393395	GCAGGTGGAGTGGAGACATT	60.12	TAAGGACAGGACCCTACCCC	60.183	101	981	1081
205	p3	(AGT)4	12	396566	396577	CTACACCAAAATGGAAGGGC	59.429	CAAATGAAGGGAAGCTCGAA	60.323	208	949	1156
206	p1	(A)8	8	397659	397666	ATCGATCGACAGAGCGAAAC	60.37	AAACCAGTCCATGGCTTGAC	59.973	196	973	1168
207	p1	(A)8	8	398394	398401	CCGCCCATTAAACTACCAAA	59.826	GGTCCCATCCAGCAAGATAA	59.894	263	806	1068
208	p1	(T)10	10	398916	398925	ATCTGGCAAAAGCGAAAGAA	59.96	CTACGAAAAAGATCGGTCGG	59.702	260	954	1213
209	p4	(TTTA)3	12	399044	399055	TGTCCAGTCCAGGACAAGTG	59.705	ATTTAGACCCCTTCCCCCTT	60.014	152	959	1110
210	p1	(T)8	8	399766	399773	CGGAGCGATAAGAACGAAAG	59.975	CGGGCCAAATAGAGAATGAA	60.031	238	908	1145
211	p3	(TGC)4	12	402136	402147	GTTTCAGGCTTTCCCACAAG	59.711	AGTGGCTTACGCACCTCTGT	59.937	180	967	1146
212	p1	(A)8	8	404190	404197	ATAGAGTCGTGCCTAGCGGA	60	CGTTTCATGTTCACGGATTG	59.964	179	918	1096
213	p1	(T)8	8	404660	404667	ATGCTAGCCATGCTCGTCTT	60.007	CCCCATAAACTCGCTATCCA	59.916	220	899	1118
214	p3	(TAA)4	12	405275	405286	CTCTGGCTAAGGCATTGGAG	59.971	ATGGTCCGAGGAGAACCTTT	59.935	163	973	1135
215	p1	(A)9	9	407190	407198	TCTCGAATCCTGGAAAGAGC	59.508	GGCTGGTTGTGGAAAGTGAT	59.973	257	944	1200
